# Supplementary material for: The influence of time on the sensitivity of SARS-CoV-2 serological testing
Source: Sci Rep. 2022 Jun 22;12:10517. doi: 10.1038/s41598-022-14351-2 (PMC9214469; doi:10.1038/s41598-022-14351-2)
Supplement: Supplementary file 1 — Supplementary Information. [file 41598_2022_14351_MOESM1_ESM.csv]

id	collection_date	symptom_start_date	msd_n	msd_n_result	msd_rbd	msd_rbd_result	msd_s	msd_s_result	abbott_n	abbott_n_result	roche_n	roche_n_result	roche_s	roche_s_result
1	5/11/20 16:30	3/28/20 00:00	1415.67	Positive	3778.22	Positive	2928.3	Positive	5.85	Positive	73.9	Positive	124	Positive
1	8/17/20 16:05	3/28/20 00:00	822.93	Positive	2792.3	Positive	4462.3	Positive	3.35	Positive	94.2	Positive	323	Positive
1	9/15/20 16:39	3/28/20 00:00	496.73	Positive	2223.53	Positive	4002.62	Positive	2.54	Positive	81.3	Positive	342	Positive
2	7/9/20 15:55	3/15/20 00:00	672.01	Positive	1194.94	Positive	548.82	Positive	1.96	Positive	31.9	Positive	107	Positive
2	8/6/20 13:55	3/15/20 00:00	449.57	Positive	699.69	Positive	1023.85	Positive	1.37	Negative	26.1	Positive	100	Positive
2	9/3/20 14:26	3/15/20 00:00	315.56	Positive	699.88	Positive	465.16	Positive	1.1	Negative	17.7	Positive	96.7	Positive
3	7/16/20 13:40	3/21/20 00:00	7607.72	Positive	3533.49	Positive	3079.73	Positive	5.73	Positive	174	Positive	1255	Positive
3	8/17/20 10:41	3/21/20 00:00	5306.06	Positive	3153.46	Positive	4998.38	Positive	3.99	Positive	171	Positive	2064	Positive
3	9/15/20 09:58	3/21/20 00:00	2131.9897	Positive	3076.123745	Positive	2465.425814	Positive	3.23	Positive	161	Positive	1921	Positive
4	5/11/20 11:30	3/22/20 00:00	17856.62	Positive	9559.04	Positive	5886.39	Positive	5.56	Positive	32.9	Positive	355	Positive
4	7/10/20 10:15	3/22/20 00:00	15771.63	Positive	3293.92	Positive	2492.82	Positive	3.11	Positive	62.4	Positive	425	Positive
4	9/11/20 09:38	3/22/20 00:00	7822.98	Positive	2746.4	Positive	4071.95	Positive	1.42	Positive	53.5	Positive	669	Positive
5	5/11/20 09:30	3/20/20 00:00	14507.1	Positive	16467.72	Positive	8088.18	Positive	6.86	Positive	37	Positive	507	Positive
5	8/7/20 15:00	3/20/20 00:00	5874.69	Positive	3804.26	Positive	5510.37	Positive	3.91	Positive	82.4	Positive	248	Positive
5	9/14/20 12:46	3/20/20 00:00	2572.101901	Positive	3435.364852	Positive	2952.326808	Positive	2.94	Positive	71.7	Positive	563	Positive
6	5/18/20 15:30	4/15/20 00:00	836.81	Positive	3747.57	Positive	2482.33	Positive	4.07	Positive	39.6	Positive	108	Positive
6	7/7/20 16:00	4/15/20 00:00	432.24	Positive	1129.73	Positive	828.62	Positive	2.05	Positive	74.8	Positive	117	Positive
7	7/23/20 15:14	3/28/20 00:00	687.21	Positive	1340.5	Positive	1452.88	Positive	3	Positive	78.6	Positive	134	Positive
8	5/27/20 09:00	3/21/20 00:00	891.89	Positive	1554.14	Positive	913.55	Positive	3.92	Positive	46.1	Positive	68.3	Positive
9	5/21/20 00:01	3/17/20 00:00	1472.59	Positive	634.38	Positive	1693.63	Positive	1.97	Positive	16.5	Positive	27.9	Positive
9	7/29/20 15:35	3/17/20 00:00	514.51	Positive	440.11	Positive	2148.63	Positive	0.53	Negative	10.3	Positive	40	Positive
9	9/8/20 11:01	3/17/20 00:00	301.98	Positive	270.88	Positive	1423.18	Positive	0.33	Negative	8.99	Positive	74.2	Positive
10	5/6/20 13:30	3/15/20 00:00	102.59	Negative	546.33	Positive	363	Positive	0.76	Negative	1.95	Positive	37	Positive
10	5/28/20 10:30	3/15/20 00:00	89.15	Negative	386.03	Positive	285.8	Positive	0.46	Negative	2.76	Positive	45.4	Positive
10	7/20/20 15:00	3/15/20 00:00	52.37	Negative	220.44	Positive	411.97	Positive	0.17	Negative	1.85	Positive	37.6	Positive
10	8/17/20 11:11	3/15/20 00:00	49.91	Negative	319.87	Positive	454.19	Positive	0.12	Negative	1.59	Positive	56.8	Positive
11	5/18/20 14:30	3/29/20 00:00	1208.6	Positive	1532.72	Positive	1119.88	Positive	4.67	Positive	56.5	Positive	113	Positive
11	9/14/20 16:53	3/29/20 00:00	344.1478168	Positive	1169.869027	Positive	673.5652497	Positive	1.4	Positive	54.5	Positive	202	Positive
12	5/5/20 13:30	3/20/20 00:00	1182.25	Positive	312.52	Positive	319.97	Positive	0.95	Negative	3.91	Positive	3.42	Positive
12	5/27/20 11:45	3/20/20 00:00	1002.78	Positive	332.95	Positive	276.65	Positive	0.63	Negative	5.07	Positive	4.19	Positive
12	7/22/20 14:29	3/20/20 00:00	378.27	Positive	160.58	Negative	270.21	Positive	0.28	Negative	7.21	Positive	10.9	Positive
12	8/14/20 10:11	3/20/20 00:00	266.46	Positive	114.38	Negative	143.72	Positive	0.24	Negative	5.3	Positive	11.4	Positive
12	9/23/20 10:48	3/20/20 00:00	295.97	Positive	124.22	Negative	310.72	Positive	0.16	Negative	4.21	Positive	15.7	Positive
13	5/13/20 11:30	3/12/20 00:00	1318.88	Positive	793.63	Positive	835.16	Positive	4.03	Positive	85.6	Positive	90.2	Positive
13	7/9/20 16:15	3/12/20 00:00	692.23	Positive	881.77	Positive	541.46	Positive	2.05	Positive	100	Positive	134	Positive
13	8/6/20 10:30	3/12/20 00:00	352.81	Positive	572.52	Positive	816.08	Positive	1.2	Negative	67.1	Positive	130	Positive
13	9/24/20 08:59	3/12/20 00:00	375.87	Positive	1665.37	Positive	1532.1	Positive	0.71	Negative	160	Positive	404	Positive
14	8/18/20 09:17	4/2/20 00:00	9073.09	Positive	3448.33	Positive	7709.72	Positive	5.45	Positive	146	Positive	382	Positive
14	9/15/20 09:26	4/2/20 00:00	10801.27077	Positive	3032.195352	Positive	3080.644887	Positive	4.56	Positive	143	Positive	577	Positive
15	7/10/20 16:40	3/13/20 00:00	336.51	Positive	590.71	Positive	700.49	Positive	1.31	Negative	11	Positive	36.6	Positive
15	8/17/20 08:30	3/13/20 00:00	220.39	Positive	547.85	Positive	1247.08	Positive	0.9	Negative	6.47	Positive	38.5	Positive
15	9/18/20 16:57	3/13/20 00:00	158.82	Negative	378.76	Positive	1287.91	Positive	0.71	Negative	5.26	Positive	46.6	Positive
16	5/6/20 10:00	2/24/20 00:00	672.03	Positive	747.71	Positive	749.87	Positive	3.67	Positive	13.4	Positive	46.7	Positive
16	5/28/20 13:30	2/24/20 00:00	510.73	Positive	986.82	Positive	1210.17	Positive	2.46	Positive	10.4	Positive	105	Positive
16	7/15/20 11:15	2/24/20 00:00	280.91	Positive	2228.49	Positive	2218.27	Positive	0.96	Negative	9.96	Positive	315	Positive
16	8/11/20 09:23	2/24/20 00:00	242.65	Positive	2601.44	Positive	3313.92	Positive	0.62	Negative	9.73	Positive	453	Positive
16	9/15/20 17:01	2/24/20 00:00	192.46	Positive	4186.57	Positive	4785.11	Positive	0.53	Negative	9.08	Positive	566	Positive
17	6/5/20 13:00	3/22/20 00:00	4843.62	Positive	7024.87	Positive	5140.12	Positive	5.83	Positive	208	Positive	490	Positive
17	7/31/20 11:45	3/22/20 00:00	2657.84	Positive	4667.34	Positive	5849.19	Positive	4.24	Positive	224	Positive	709	Positive
17	8/26/20 12:08	3/22/20 00:00	2100.97	Positive	3901.58	Positive	3247.52	Positive	4.16	Positive	221	Positive	756	Positive
17	9/16/20 12:17	3/22/20 00:00	1453.5	Positive	4015.97	Positive	4479.26	Positive	3.18	Positive	211	Positive	730	Positive
18	7/16/20 13:35	3/22/20 00:00	410.72	Positive	2981.99	Positive	1503.94	Positive	1.27	Negative	24.5	Positive	187	Positive
18	8/13/20 13:56	3/22/20 00:00	197.85	Positive	1340.65	Positive	1276.54	Positive	0.84	Negative	17.9	Positive	203	Positive
19	6/8/20 13:25	3/16/20 00:00	832.24	Positive	467.39	Positive	364.36	Positive	4.14	Positive	88.9	Positive	19.2	Positive
19	8/12/20 14:28	3/16/20 00:00	427.38	Positive	175.31	Negative	434.45	Positive	2.39	Positive	82.6	Positive	13.3	Positive
19	9/14/20 10:26	3/16/20 00:00	296.4320464	Positive	126.6931938	Negative	239.8565751	Positive	1.68	Positive	57.4	Positive	11.3	Positive
20	7/9/20 13:35	4/13/20 00:00	1349.29	Positive	806.77	Positive	526.85	Positive	3.55	Positive	55.1	Positive	45.4	Positive
20	8/10/20 09:49	4/13/20 00:00	729.93	Positive	45.28	Negative	350.36	Positive	2.44	Positive	62	Positive	1.51	Positive
21	5/28/20 16:00	4/20/20 00:00	4066.08	Positive	399.49	Positive	1002.75	Positive	2.27	Positive	29.2	Positive	20.3	Positive
21	7/17/20 11:00	4/20/20 00:00	2513.32	Positive	410.68	Positive	828.84	Positive	1.12	Negative	17.3	Positive	16.7	Positive
21	8/25/20 11:15	4/20/20 00:00	1567.93	Positive	287.27	Positive	765.29	Positive	0.66	Negative	15.2	Positive	20.9	Positive
21	9/16/20 11:17	4/20/20 00:00	1667.17	Positive	212.23	Positive	1166.19	Positive	0.53	Negative	12.4	Positive	20.7	Positive
22	7/14/20 15:06	3/22/20 00:00	15107.64	Positive	364.95	Positive	725.01	Positive	2.2	Positive	46.8	Positive	13.4	Positive
22	8/11/20 10:22	3/22/20 00:00	6942.15	Positive	182.21	Negative	606.64	Positive	1.74	Positive	42.6	Positive	17.1	Positive
22	9/22/20 09:58	3/22/20 00:00	7952.25	Positive	435.94	Positive	832.85	Positive	1.1	Negative	39.8	Positive	89.7	Positive
23	7/8/20 10:55	3/5/20 00:00	963.9	Positive	217.67	Positive	245.2	Positive	3.75	Positive	179	Positive	27.1	Positive
23	8/12/20 10:16	3/5/20 00:00	635.05	Positive	253.47	Positive	488.18	Positive	2.56	Positive	133	Positive	35.7	Positive
23	9/3/20 10:16	3/5/20 00:00	448.87	Positive	317.89	Positive	424.08	Positive	1.93	Positive	107	Positive	44.6	Positive
24	8/6/20 12:05	4/3/20 00:00	6898.85	Positive	2104.79	Positive	2555.04	Positive	1.59	Positive	29.6	Positive	407	Positive
24	8/27/20 16:43	4/3/20 00:00	7599.79	Positive	1783.59	Positive	968.34	Positive	1.26	Negative	27.8	Positive	419	Positive
24	9/24/20 10:55	4/3/20 00:00	6924.72	Positive	1929.7	Positive	2230.01	Positive	0.93	Negative	21.6	Positive	461	Positive
25	5/26/20 14:30	1/31/20 00:00	4592.9	Positive	679.92	Positive	487.57	Positive	5.54	Positive	199	Positive	17.4	Positive
25	7/23/20 14:15	1/31/20 00:00	1752.279534	Positive	398.97	Positive	717.85	Positive	4.25	Positive	204	Positive	19.5	Positive
26	7/22/20 14:34	3/27/20 00:00	6843.83	Positive	3193.5	Positive	1994.41	Positive	4.81	Positive	120	Positive	231	Positive
26	9/23/20 10:13	3/27/20 00:00	2635.65	Positive	3658.51	Positive	4520.63	Positive	3.21	Positive	123	Positive	607	Positive
27	5/5/20 13:30	3/24/20 00:00	1752.75	Positive	4135.52	Positive	3334.49	Positive	4.22	Positive	56.7	Positive	148	Positive
27	7/7/20 14:35	3/24/20 00:00	682.8	Positive	1306.28	Positive	1010.63	Positive	2.17	Positive	83.1	Positive	212	Positive
28	7/13/20 15:00	3/20/20 00:00	269.82	Positive	36.2	Negative	10.77	Negative	0.02	Negative	0.073	Negative	0.39	Negative
28	9/4/20 14:41	3/20/20 00:00	140.26	Negative	9.18	Negative	10.77	Negative	0.02	Negative	0.069	Negative	0.39	Negative
29	7/8/20 11:35	3/27/20 00:00	772.92	Positive	1985.09	Positive	1468.54	Positive	2.72	Positive	76.8	Positive	422	Positive
29	8/6/20 10:40	3/27/20 00:00	517.02	Positive	2463.66	Positive	4253.11	Positive	1.92	Positive	59.9	Positive	578	Positive
29	9/1/20 11:21	3/27/20 00:00	404.76	Positive	3648.11	Positive	3498.84	Positive	1.38	Negative	41	Positive	672	Positive
30	7/29/20 11:35	7/2/20 00:00	41.24	Negative	106.65	Negative	32.06	Positive	0.02	Negative	0.067	Negative	0.39	Negative
30	8/28/20 15:08	7/2/20 00:00	17.74	Negative	9.18	Negative	10.77	Negative	0.02	Negative	0.071	Negative	0.39	Negative
31	6/12/20 09:50	3/23/20 00:00	15346.77	Positive	1942.6	Positive	1098.19	Positive	2.86	Positive	32.3	Positive	91.2	Positive
31	8/14/20 10:16	3/23/20 00:00	8251.26	Positive	1612.3	Positive	2082.47	Positive	1.61	Positive	25.3	Positive	63.7	Positive
32	7/17/20 10:35	4/5/20 00:00	686.53	Positive	430.03	Positive	324.25	Positive	2.03	Positive	56.3	Positive	13.7	Positive
32	8/19/20 11:31	4/5/20 00:00	546.5	Positive	296.08	Positive	492.72	Positive	1.29	Negative	45.8	Positive	16.1	Positive
32	9/15/20 12:12	4/5/20 00:00	373.6748284	Positive	249.6697702	Positive	322.2867125	Positive	0.99	Negative	40.1	Positive	20	Positive
33	7/30/20 11:11	2/28/20 00:00	4952.44	Positive	17960.18	Positive	11015.29	Positive	4.43	Positive	205	Positive	2500	Positive
33	9/8/20 12:16	2/28/20 00:00	2018.25	Positive	27834.43	Positive	10851.99	Positive	3.33	Positive	172	Positive	2500	Positive
34	7/16/20 12:00	3/30/20 00:00	1240.29	Positive	1492.75	Positive	845.31	Positive	2.56	Positive	13.5	Positive	142	Positive
34	8/13/20 15:35	3/30/20 00:00	584.77	Positive	986.5	Positive	959.9	Positive	1.93	Positive	10.7	Positive	124	Positive
34	9/23/20 14:23	3/30/20 00:00	655.21	Positive	1103.16	Positive	1885.29	Positive	1.49	Positive	7.59	Positive	142	Positive
35	8/26/20 10:38	3/26/20 00:00	334.6	Positive	582.16	Positive	306.31	Positive	1.56	Positive	48.2	Positive	38.7	Positive
35	9/25/20 11:33	3/26/20 00:00	300.38	Positive	556.15	Positive	839.1	Positive	1.37	Negative	43.8	Positive	52.5	Positive
36	8/10/20 12:28	3/24/20 00:00	1125.95	Positive	6647.16	Positive	10056.9	Positive	2.25	Positive	54.1	Positive	1093	Positive
36	9/10/20 11:09	3/24/20 00:00	520.93	Positive	8096.5	Positive	8334.34	Positive	1.46	Positive	35.7	Positive	1104	Positive
37	5/27/20 14:00	3/30/20 00:00	1528.15	Positive	1264.78	Positive	1762.34	Positive	5.31	Positive	49.5	Positive	68.5	Positive
37	7/20/20 12:10	3/30/20 00:00	488.57	Positive	603.24	Positive	1056.39	Positive	2.63	Positive	34.6	Positive	78.3	Positive
37	8/24/20 15:04	3/30/20 00:00	260.36	Positive	370.32	Positive	573.31	Positive	1.68	Positive	25.3	Positive	72.2	Positive
37	9/23/20 15:17	3/30/20 00:00	264.09	Positive	504.4	Positive	670.59	Positive	0.99	Negative	15.2	Positive	56.3	Positive
38	7/23/20 14:45	3/19/20 00:00	1174.43	Positive	626.02	Positive	872.76	Positive	3.01	Positive	58.2	Positive	42.2	Positive
38	9/3/20 11:35	3/19/20 00:00	801.02	Positive	544.61	Positive	535.71	Positive	2.54	Positive	37.6	Positive	52.2	Positive
39	7/20/20 14:17	3/25/20 00:00	8050.43	Positive	2713.96	Positive	3020.56	Positive	7.35	Positive	166	Positive	42.4	Positive
39	8/17/20 12:35	3/25/20 00:00	7649.57	Positive	3290.36	Positive	2997.72	Positive	6.71	Positive	172	Positive	54.4	Positive
39	9/25/20 09:42	3/25/20 00:00	5085.44	Positive	1918.24	Positive	2803.57	Positive	5.14	Positive	169	Positive	93.6	Positive
40	6/10/20 09:25	3/25/20 00:00	14864.6	Positive	3894.68	Positive	5521.57	Positive	8.36	Positive	125	Positive	139	Positive
40	7/13/20 09:20	3/25/20 00:00	14387.53	Positive	2467.87	Positive	3300.74	Positive	8.18	Positive	135	Positive	173	Positive
40	8/10/20 10:00	3/25/20 00:00	8753.62	Positive	2034.62	Positive	4234.44	Positive	7.69	Positive	126	Positive	239	Positive
40	9/22/20 09:38	3/25/20 00:00	7948.93	Positive	2320.18	Positive	4455.62	Positive	7.25	Positive	143	Positive	332	Positive
41	8/14/20 14:40	3/25/20 00:00	3320.55	Positive	3321.45	Positive	4706.56	Positive	5.8	Positive	194	Positive	216	Positive
42	6/8/20 14:50	4/5/20 00:00	11394.58	Positive	2607.92	Positive	11534.42	Positive	7.38	Positive	139	Positive	63.6	Positive
42	7/8/20 09:15	4/5/20 00:00	9084.43	Positive	992.24	Positive	7602.01	Positive	7.51	Positive	147	Positive	56.5	Positive
43	7/28/20 15:50	4/10/20 00:00	341.73	Positive	735.08	Positive	1167.57	Positive	1.2	Negative	15.9	Positive	74.6	Positive
43	8/25/20 02:00	4/10/20 00:00	198.01	Positive	571.76	Positive	441.83	Positive	0.82	Negative	14.9	Positive	88.9	Positive
43	9/22/20 09:35	4/10/20 00:00	157.29	Negative	515.56	Positive	700.64	Positive	0.45	Negative	8.95	Positive	63.8	Positive
44	7/21/20 11:15	3/19/20 00:00	3648.2	Positive	1547.11	Positive	2897.49	Positive	1.92	Positive	59.3	Positive	109	Positive
44	8/17/20 10:16	3/19/20 00:00	2588.38	Positive	2095.27	Positive	2897.52	Positive	1.5	Positive	43.8	Positive	138	Positive
45	6/15/20 10:40	3/24/20 00:00	1015.72	Positive	1365.95	Positive	2944.46	Positive	3.52	Positive	93.5	Positive	138	Positive
45	7/21/20 14:29	3/24/20 00:00	652.18	Positive	1798.24	Positive	2313.64	Positive	2.5	Positive	69.6	Positive	136	Positive
45	8/14/20 11:36	3/24/20 00:00	554.57	Positive	1715.02	Positive	1862.08	Positive	2.47	Positive	66.1	Positive	166	Positive
46	5/15/20 13:30	3/29/20 00:00	6270.05	Positive	2743.58	Positive	2599.46	Positive	4.99	Positive	63.7	Positive	126	Positive
46	7/17/20 09:55	3/29/20 00:00	2343.55	Positive	1493.15	Positive	1314.49	Positive	3.72	Positive	111	Positive	100	Positive
46	8/17/20 09:31	3/29/20 00:00	1000.52	Positive	1120.5	Positive	1770.29	Positive	2.8	Positive	93.3	Positive	98.6	Positive
46	9/16/20 16:22	3/29/20 00:00	925.1	Positive	1014.91	Positive	2193.41	Positive	2.1	Positive	76.5	Positive	148	Positive
47	5/20/20 09:30	3/16/20 00:00	5016.56	Positive	3974.89	Positive	1884.35	Positive	6.16	Positive	200	Positive	71.5	Positive
47	7/30/20 16:15	3/16/20 00:00	1553.4	Positive	1180.71	Positive	2153.93	Positive	3.46	Positive	174	Positive	75.3	Positive
47	9/11/20 12:05	3/16/20 00:00	952.61	Positive	1032.96	Positive	989.02	Positive	2.27	Positive	116	Positive	80.3	Positive
48	7/17/20 13:40	4/10/20 00:00	189.31	Positive	512.37	Positive	592.13	Positive	0.45	Negative	20.5	Positive	63.7	Positive
48	8/24/20 09:19	4/10/20 00:00	129.31	Negative	219.25	Positive	188.05	Positive	0.28	Negative	11.9	Positive	64.2	Positive
48	9/18/20 11:47	4/10/20 00:00	142.08	Negative	352.31	Positive	444.01	Positive	0.17	Negative	8.05	Positive	66.5	Positive
49	5/6/20 11:00	3/24/20 00:00	6131.04	Positive	10314.17	Positive	13127.28	Positive	7.63	Positive	149	Positive	478	Positive
49	8/11/20 15:34	3/24/20 00:00	2719.56	Positive	4799.34	Positive	7824.25	Positive	5.48	Positive	205	Positive	1322	Positive
49	9/11/20 15:08	3/24/20 00:00	1370.035577	Positive	5809.039043	Positive	4925.605767	Positive	4.21	Positive	219	Positive	1341	Positive
50	6/8/20 09:50	3/25/20 00:00	12736.73	Positive	29664.28	Positive	12589.84	Positive	8.03	Positive	144	Positive	1725	Positive
50	7/10/20 13:40	3/25/20 00:00	11530.48	Positive	12759.52	Positive	11754.17	Positive	7.36	Positive	148	Positive	1531	Positive
50	8/6/20 11:45	3/25/20 00:00	6677.26	Positive	9203.91	Positive	10413.51	Positive	6.51	Positive	176	Positive	1598	Positive
51	5/18/20 16:30	3/17/20 00:00	12248.64	Positive	947.96	Positive	652.54	Positive	7.44	Positive	191	Positive	11	Positive
51	7/13/20 10:20	3/17/20 00:00	6694.07	Positive	947.28	Positive	541.59	Positive	6.71	Positive	201	Positive	21	Positive
51	8/17/20 14:03	3/17/20 00:00	5994.54	Positive	683.28	Positive	407.27	Positive	5.76	Positive	198	Positive	28.4	Positive
51	9/14/20 11:00	3/17/20 00:00	2642.936649	Positive	396.6403113	Positive	300.2057699	Positive	5.21	Positive	198	Positive	29	Positive
52	5/5/20 13:30	3/17/20 00:00	1107.96	Positive	724.9	Positive	484.17	Positive	4.03	Positive	33	Positive	30.2	Positive
52	5/27/20 13:30	3/17/20 00:00	885.45	Positive	764.48	Positive	563.52	Positive	3.21	Positive	53.4	Positive	50.3	Positive
52	8/6/20 11:30	3/17/20 00:00	244.14	Positive	653.15	Positive	853.14	Positive	1.13	Negative	25.9	Positive	71.1	Positive
52	9/18/20 10:44	3/17/20 00:00	151.9	Negative	611.16	Positive	898.64	Positive	0.58	Negative	13.6	Positive	83.7	Positive
53	5/18/20 13:30	3/23/20 00:00	72.49	Negative	253.3	Positive	305.11	Positive	0.34	Negative	0.649	Negative	6.09	Positive
54	7/27/20 09:50	3/24/20 00:00	150.61	Negative	519.37	Positive	769.1	Positive	0.68	Negative	15.6	Positive	61.6	Positive
54	9/4/20 15:29	3/24/20 00:00	112.81	Negative	745.62	Positive	521.96	Positive	0.53	Negative	12.9	Positive	80.1	Positive
55	9/22/20 10:23	3/13/20 00:00	781.61	Positive	6745.13	Positive	8150.2	Positive	2.07	Positive	56.2	Positive	1207	Positive
56	8/27/20 12:09	3/19/20 00:00	477.27	Positive	2151	Positive	1098.3	Positive	1.9	Positive	60.7	Positive	201	Positive
57	5/4/20 11:00	3/19/20 00:00	311.93	Positive	564.96	Positive	558.76	Positive	1.76	Positive	8.06	Positive	20.3	Positive
57	5/28/20 09:30	3/19/20 00:00	191.47	Positive	341.96	Positive	401.57	Positive	0.96	Negative	10.2	Positive	24.2	Positive
58	5/7/20 10:30	3/25/20 00:00	207.52	Positive	849.4	Positive	1235.1	Positive	0.98	Negative	1.06	Positive	22	Positive
58	8/10/20 11:43	3/25/20 00:00	73.56	Negative	743.74	Positive	1271.11	Positive	0.21	Negative	2.83	Positive	113	Positive
58	9/14/20 10:49	3/25/20 00:00	37.42255051	Negative	905.58975	Positive	810.7119725	Positive	0.13	Negative	2.19	Positive	162	Positive
59	5/26/20 13:30	3/7/20 00:00	3640.63	Positive	1238.63	Positive	675.55	Positive	6.33	Positive	183	Positive	27.1	Positive
59	7/22/20 12:15	3/7/20 00:00	1721.38	Positive	396.05	Positive	520.2	Positive	4.67	Positive	215	Positive	18.4	Positive
59	8/24/20 14:10	3/7/20 00:00	912.83	Positive	264.03	Positive	160.24	Positive	3.51	Positive	186	Positive	21.7	Positive
60	5/20/20 15:30	3/20/20 00:00	11336.29	Positive	1613.75	Positive	1680.85	Positive	4.15	Positive	54.6	Positive	117	Positive
61	7/14/20 09:20	3/25/20 00:00	1109.6	Positive	3426.86	Positive	1672.06	Positive	2.36	Positive	42.9	Positive	227	Positive
61	8/14/20 12:05	3/25/20 00:00	549.53	Positive	2281.06	Positive	1347.25	Positive	1.43	Positive	28.9	Positive	177	Positive
62	5/22/20 11:30	3/22/20 00:00	9998.25	Positive	537.74	Positive	347.11	Positive	4.37	Positive	45	Positive	4.59	Positive
62	7/20/20 14:31	3/22/20 00:00	1904.45	Positive	179.42	Negative	300.31	Positive	2.16	Positive	38.1	Positive	5.08	Positive
62	8/18/20 14:06	3/22/20 00:00	1882.74	Positive	122.08	Negative	143.29	Positive	1.61	Positive	27.7	Positive	4.19	Positive
62	9/25/20 10:56	3/22/20 00:00	1686.35	Positive	122	Negative	300.45	Positive	1.08	Negative	38	Positive	5.56	Positive
63	8/11/20 12:16	3/27/20 00:00	748.63	Positive	1510.12	Positive	1100.81	Positive	2.52	Positive	50.5	Positive	333	Positive
64	8/7/20 11:05	3/28/20 00:00	229.67	Positive	311.67	Positive	536.59	Positive	0.94	Negative	13.5	Positive	56.6	Positive
64	9/4/20 12:14	3/28/20 00:00	174.89	Negative	410.47	Positive	465.63	Positive	0.76	Negative	11.4	Positive	63.7	Positive
65	8/4/20 12:00	3/15/20 00:00	2427.98	Positive	3115.53	Positive	5822.74	Positive	4.35	Positive	222	Positive	584	Positive
65	9/4/20 11:56	3/15/20 00:00	1420.52	Positive	3623.71	Positive	4846.09	Positive	3.65	Positive	192	Positive	601	Positive
66	7/8/20 15:00	5/31/20 00:00	9242.6	Positive	2998.18	Positive	1309.19	Positive	7.55	Positive	130	Positive	224	Positive
66	8/10/20 10:22	5/31/20 00:00	7406.91	Positive	2117.91	Positive	2517.71	Positive	7.24	Positive	129	Positive	221	Positive
66	9/3/20 09:36	5/31/20 00:00	6250.26	Positive	1972.15	Positive	1358.86	Positive	7.13	Positive	143	Positive	217	Positive
66	9/28/20 10:13	5/31/20 00:00	7650.04	Positive	1531.94	Positive	2241.95	Positive	6.62	Positive	153	Positive	240	Positive
67	5/7/20 14:00	3/27/20 00:00	1453.37	Positive	3130.25	Positive	2194.25	Positive	5.1	Positive	78	Positive	127	Positive
67	5/22/20 14:15	3/27/20 00:00	1196.6	Positive	1960.79	Positive	1568.24	Positive	4.27	Positive	96.6	Positive	106	Positive
67	7/14/20 11:40	3/27/20 00:00	772.53	Positive	1015.01	Positive	2537.83	Positive	2.59	Positive	110	Positive	116	Positive
67	8/7/20 09:40	3/27/20 00:00	520.8	Positive	614.79	Positive	3819.12	Positive	1.93	Positive	82.3	Positive	98.2	Positive
67	9/4/20 09:29	3/27/20 00:00	287.87	Positive	533.9	Positive	1434.41	Positive	1.19	Negative	55	Positive	83.7	Positive
68	6/3/20 10:40	3/27/20 00:00	9976.78	Positive	1142.43	Positive	678.89	Positive	4.91	Positive	45.6	Positive	50.4	Positive
68	7/22/20 14:47	3/27/20 00:00	6128.15	Positive	834.93	Positive	1120.74	Positive	3.83	Positive	39.6	Positive	50.7	Positive
68	8/20/20 09:28	3/27/20 00:00	6244.28	Positive	825.25	Positive	467.34	Positive	3.67	Positive	27.1	Positive	44.4	Positive
68	9/18/20 09:18	3/27/20 00:00	7291.55	Positive	905.96	Positive	1137.54	Positive	3.3	Positive	24.6	Positive	51.6	Positive
69	7/23/20 11:35	3/20/20 00:00	1190.75	Positive	1030.49	Positive	1464.85	Positive	3.57	Positive	101	Positive	118	Positive
69	8/24/20 14:36	3/20/20 00:00	672.51	Positive	858.62	Positive	624.45	Positive	2.57	Positive	92.8	Positive	136	Positive
69	9/17/20 15:20	3/20/20 00:00	798.39	Positive	1092.21	Positive	1459.48	Positive	2.16	Positive	88.2	Positive	157	Positive
70	5/21/20 13:30	3/27/20 00:00	2478.32	Positive	3934.41	Positive	3029.94	Positive	4.06	Positive	18.7	Positive	160	Positive
70	7/16/20 11:15	3/27/20 00:00	666.97	Positive	2206.94	Positive	1405.76	Positive	2.02	Positive	28.7	Positive	144	Positive
70	8/26/20 15:21	3/27/20 00:00	344.74	Positive	1707.74	Positive	1347.58	Positive	1.23	Negative	28.2	Positive	180	Positive
71	5/19/20 10:30	3/28/20 00:00	663.97	Positive	1822.97	Positive	1852.88	Positive	4.02	Positive	29.5	Positive	112	Positive
71	8/14/20 09:35	3/28/20 00:00	314.88	Positive	1367.08	Positive	2590.65	Positive	1.61	Positive	32.3	Positive	214	Positive
71	9/18/20 10:03	3/28/20 00:00	209.03	Positive	1479.01	Positive	2916.72	Positive	1.01	Negative	23.4	Positive	236	Positive
72	7/16/20 13:55	3/27/20 00:00	545.99	Positive	1221.33	Positive	806.07	Positive	2.39	Positive	67.6	Positive	171	Positive
72	8/14/20 13:45	3/27/20 00:00	289.11	Positive	893.53	Positive	666.26	Positive	1.56	Positive	47.8	Positive	138	Positive
72	9/18/20 14:04	3/27/20 00:00	234.17	Positive	617.36	Positive	925.62	Positive	0.96	Negative	26.7	Positive	115	Positive
73	6/11/20 10:10	3/29/20 00:00	10759.51	Positive	15784.23	Positive	10578.9	Positive	6.37	Positive	181	Positive	1852	Positive
73	7/7/20 11:35	3/29/20 00:00	4426.29	Positive	8727.81	Positive	5201.8	Positive	5.92	Positive	192	Positive	1289	Positive
74	5/18/20 11:00	3/27/20 00:00	9843.69	Positive	5680.11	Positive	4137.61	Positive	7.17	Positive	138	Positive	265	Positive
74	7/20/20 10:15	3/27/20 00:00	1620.83	Positive	2445.46	Positive	2991.19	Positive	5.08	Positive	160	Positive	302	Positive
74	8/20/20 14:41	3/27/20 00:00	1050.38	Positive	1536.53	Positive	1373.9	Positive	4.08	Positive	140	Positive	311	Positive
74	9/21/20 14:11	3/27/20 00:00	829	Positive	1790.49	Positive	2415.16	Positive	3.28	Positive	114	Positive	352	Positive
75	5/19/20 10:30	3/27/20 00:00	11521.59	Positive	4351.73	Positive	6004.53	Positive	5.94	Positive	52.5	Positive	147	Positive
75	7/16/20 15:15	3/27/20 00:00	4428.97	Positive	1602.69	Positive	2812.97	Positive	5.41	Positive	136	Positive	105	Positive
75	9/3/20 11:14	3/27/20 00:00	2151.96	Positive	724.24	Positive	1959.65	Positive	4.73	Positive	145	Positive	118	Positive
76	5/14/20 09:30	3/21/20 00:00	1695.51	Positive	4017.1	Positive	3233.87	Positive	5.13	Positive	58.1	Positive	152	Positive
76	7/23/20 14:28	3/21/20 00:00	652.17	Positive	904.51	Positive	1802.78	Positive	3.14	Positive	67.2	Positive	116	Positive
76	8/20/20 10:34	3/21/20 00:00	579.44	Positive	1201.34	Positive	821.31	Positive	2.87	Positive	66.2	Positive	121	Positive
76	9/17/20 09:06	3/21/20 00:00	304.58	Positive	422.49	Positive	1055.57	Positive	1.92	Positive	47	Positive	88.7	Positive
77	7/21/20 11:55	3/26/20 00:00	586.67	Positive	1501.33	Positive	2134.26	Positive	1.96	Positive	54	Positive	169	Positive
77	8/20/20 14:35	3/26/20 00:00	374.46	Positive	1114.41	Positive	644.47	Positive	1.45	Positive	38.9	Positive	102	Positive
78	5/21/20 12:00	3/27/20 00:00	7172.85	Positive	2314.76	Positive	1326	Positive	5.03	Positive	71.9	Positive	60.1	Positive
78	7/24/20 15:55	3/27/20 00:00	593.73	Positive	948.56	Positive	1224.15	Positive	1.66	Positive	36.8	Positive	99.9	Positive
78	9/4/20 11:35	3/27/20 00:00	395.92	Positive	1270	Positive	690.77	Positive	0.9	Negative	19	Positive	102	Positive
79	5/20/20 15:00	3/10/20 00:00	2057.07	Positive	2196.25	Positive	1773.37	Positive	4.31	Positive	121	Positive	69.9	Positive
79	7/22/20 14:10	3/10/20 00:00	827.38	Positive	1031.67	Positive	1320.9	Positive	2.36	Positive	122	Positive	95	Positive
79	8/28/20 09:46	3/10/20 00:00	345.06	Positive	730.46	Positive	518.23	Positive	1.42	Positive	67	Positive	98.1	Positive
80	4/30/20 09:10	3/16/20 00:00	1106.83	Positive	2675.12	Positive	2115.22	Positive	3.39	Positive	13.4	Positive	148	Positive
80	7/21/20 09:40	3/16/20 00:00	274.61	Positive	873.64	Positive	1841.56	Positive	1.12	Negative	24.6	Positive	151	Positive
80	8/14/20 10:27	3/16/20 00:00	234.6	Positive	822.55	Positive	1572.27	Positive	1.04	Negative	23.4	Positive	174	Positive
80	9/8/20 12:11	3/16/20 00:00	188.07	Positive	993.19	Positive	1025.54	Positive	0.78	Negative	24.2	Positive	210	Positive
81	5/18/20 09:00	3/29/20 00:00	4906.99	Positive	2480.93	Positive	1521.72	Positive	6.03	Positive	30.3	Positive	103	Positive
81	7/14/20 16:15	3/29/20 00:00	1369.68	Positive	909.57	Positive	525.01	Positive	3.54	Positive	53.7	Positive	55.1	Positive
81	8/18/20 09:43	3/29/20 00:00	1199.42	Positive	992.28	Positive	1651.16	Positive	3.22	Positive	45.9	Positive	106	Positive
81	9/22/20 09:02	3/29/20 00:00	851.79	Positive	631.32	Positive	1681.44	Positive	2.5	Positive	35.1	Positive	111	Positive
82	7/7/20 14:55	3/13/20 00:00	1517.53	Positive	4904.61	Positive	3166.07	Positive	4.19	Positive	86.1	Positive	715	Positive
82	8/11/20 10:14	3/13/20 00:00	1086.48	Positive	5750.48	Positive	5257.75	Positive	3.27	Positive	83.1	Positive	945	Positive
83	6/3/20 09:00	3/30/20 00:00	17702.88	Positive	14067.91	Positive	9613.75	Positive	7.57	Positive	175	Positive	1211	Positive
83	7/8/20 09:35	3/30/20 00:00	10727.69	Positive	5742.86	Positive	5536.89	Positive	7.61	Positive	170	Positive	1385	Positive
83	8/12/20 10:56	3/30/20 00:00	8440.14	Positive	6276.62	Positive	10551.8	Positive	6.76	Positive	181	Positive	1759	Positive
84	5/20/20 09:30	3/25/20 00:00	16554.16	Positive	688.58	Positive	351.86	Positive	2.19	Positive	14	Positive	7.96	Positive
84	9/8/20 16:40	3/25/20 00:00	7636.73	Positive	550.56	Positive	820.66	Positive	0.71	Negative	17.5	Positive	51	Positive
85	6/15/20 09:40	4/1/20 00:00	8045.72	Positive	8337.9	Positive	6408.22	Positive	6.51	Positive	147	Positive	855	Positive
85	8/3/20 12:20	4/1/20 00:00	2909.17	Positive	4360.44	Positive	6564.16	Positive	5.24	Positive	160	Positive	920	Positive
86	4/20/20 15:50	3/30/20 00:00	713.28	Positive	2415.94	Positive	4066.99	Positive	3.49	Positive	6.49	Positive	4.93	Positive
86	5/7/20 09:30	3/30/20 00:00	702.26	Positive	2141.5	Positive	3282.85	Positive	3.9	Positive	21.3	Positive	31.4	Positive
86	5/28/20 10:30	3/30/20 00:00	723.87	Positive	1604.78	Positive	1749.34	Positive	3.52	Positive	47.4	Positive	57.7	Positive
86	7/17/20 09:40	3/30/20 00:00	681.41	Positive	1185.16	Positive	919.74	Positive	2.96	Positive	80.8	Positive	71.3	Positive
86	8/25/20 10:11	3/30/20 00:00	402.79	Positive	656.03	Positive	589.12	Positive	2.28	Positive	89.4	Positive	73.4	Positive
86	9/17/20 09:31	3/30/20 00:00	374.2	Positive	516.79	Positive	1160.35	Positive	1.8	Positive	72.3	Positive	63.7	Positive
87	8/20/20 12:35	3/27/20 00:00	195.69	Positive	478.16	Positive	372.38	Positive	1.01	Negative	5.57	Positive	72.4	Positive
88	5/15/20 12:00	3/25/20 00:00	13358.76	Positive	960.77	Positive	494.91	Positive	5.13	Positive	20.9	Positive	22.3	Positive
88	7/13/20 11:35	3/25/20 00:00	6502.5	Positive	391.04	Positive	275.63	Positive	2.1	Positive	17.7	Positive	35.8	Positive
88	8/14/20 12:15	3/25/20 00:00	3021.25	Positive	286.76	Positive	454.63	Positive	1.23	Negative	13.4	Positive	43.1	Positive
88	9/11/20 10:26	3/25/20 00:00	3413.91	Positive	302.01	Positive	265.65	Positive	0.87	Negative	10.8	Positive	59.4	Positive
89	7/29/20 10:35	3/23/20 00:00	1389.26	Positive	1662.17	Positive	3173.15	Positive	2.58	Positive	83.2	Positive	246	Positive
90	8/19/20 10:16	3/29/20 00:00	1554.12	Positive	1504.58	Positive	1038.96	Positive	2.84	Positive	113	Positive	52.1	Positive
91	4/28/20 15:15	3/4/20 00:00	696.82	Positive	485.63	Positive	2192.78	Positive	2.21	Positive	3.23	Positive	13.6	Positive
91	5/27/20 13:45	3/4/20 00:00	418.32	Positive	584.4	Positive	1571.35	Positive	1.1	Negative	2.86	Positive	20.4	Positive
91	7/29/20 12:20	3/4/20 00:00	144.78	Negative	623.21	Positive	857.85	Positive	0.34	Negative	3.39	Positive	46.8	Positive
91	8/21/20 11:22	3/4/20 00:00	121.4	Negative	420.84	Positive	604.97	Positive	0.28	Negative	3.03	Positive	58.8	Positive
91	9/25/20 14:55	3/4/20 00:00	158.93	Negative	861.35	Positive	991.35	Positive	0.21	Negative	2.43	Positive	68.1	Positive
92	5/15/20 12:00	3/29/20 00:00	3580.71	Positive	12306.46	Positive	1685.51	Positive	6.35	Positive	54.2	Positive	25.5	Positive
92	7/20/20 11:55	3/29/20 00:00	550.21	Positive	1336.62	Positive	2316.55	Positive	4.07	Positive	38	Positive	37.9	Positive
92	8/24/20 12:29	3/29/20 00:00	317.94	Positive	2748.55	Positive	710.07	Positive	2.93	Positive	22.6	Positive	34.5	Positive
92	9/23/20 12:21	3/29/20 00:00	273.18	Positive	2064.89	Positive	2344.43	Positive	2.47	Positive	16.2	Positive	39.6	Positive
93	6/11/20 10:20	3/17/20 00:00	748.25	Positive	1208.8	Positive	2511.73	Positive	3.45	Positive	37.8	Positive	107	Positive
93	7/15/20 11:55	3/17/20 00:00	397.91	Positive	694.51	Positive	1218.11	Positive	1.89	Positive	29.5	Positive	115	Positive
93	8/9/20 13:00	3/17/20 00:00	260.09	Positive	482.6	Positive	732.55	Positive	1.21	Negative	17.3	Positive	107	Positive
93	9/11/20 10:57	3/17/20 00:00	153.07	Negative	466.24	Positive	1067.49	Positive	0.84	Negative	12.2	Positive	121	Positive
94	7/8/20 10:40	4/1/20 00:00	13104.78	Positive	2747.69	Positive	1577.41	Positive	5.84	Positive	158	Positive	222	Positive
94	8/5/20 15:20	4/1/20 00:00	8671.56	Positive	2068.06	Positive	2723.21	Positive	4.62	Positive	155	Positive	162	Positive
94	9/4/20 08:40	4/1/20 00:00	6821.41	Positive	1899.74	Positive	1319.51	Positive	3.99	Positive	156	Positive	188	Positive
95	5/13/20 10:30	3/27/20 00:00	6396.86	Positive	1522.4	Positive	7071.1	Positive	5.78	Positive	54.9	Positive	43.8	Positive
95	8/17/20 09:45	3/27/20 00:00	863.42	Positive	655.79	Positive	3858.73	Positive	2.11	Positive	37.7	Positive	50.2	Positive
95	9/14/20 09:40	3/27/20 00:00	601.9136944	Positive	540.1865631	Positive	1690.56804	Positive	1.52	Positive	31.1	Positive	54.1	Positive
96	5/11/20 14:30	3/25/20 00:00	788.99	Positive	1868.65	Positive	1516.4	Positive	4.19	Positive	27	Positive	22.4	Positive
96	7/13/20 11:15	3/25/20 00:00	284.06	Positive	3615.3	Positive	1905.8	Positive	1.48	Positive	14	Positive	140	Positive
96	9/11/20 12:12	3/25/20 00:00	82.89	Negative	3122.82	Positive	2433.06	Positive	0.48	Negative	7.98	Positive	216	Positive
97	7/20/20 16:15	3/25/20 00:00	549.76	Positive	2052.44	Positive	1244.35	Positive	1.63	Positive	11.4	Positive	27.6	Positive
97	8/21/20 09:40	3/25/20 00:00	305.45	Positive	2064.23	Positive	485.55	Positive	0.79	Negative	6.11	Positive	26.3	Positive
98	5/22/20 16:00	3/21/20 00:00	473.23	Positive	911.91	Positive	531.62	Positive	1.63	Positive	11.5	Positive	39	Positive
99	6/3/20 15:30	3/23/20 00:00	2121.73	Positive	2475.25	Positive	2626.51	Positive	5.11	Positive	173	Positive	261	Positive
99	7/10/20 15:00	3/23/20 00:00	1248.57	Positive	1917.53	Positive	1545.76	Positive	3.61	Positive	157	Positive	238	Positive
100	7/24/20 10:15	4/1/20 00:00	218.4	Positive	1575.03	Positive	1211.1	Positive	0.41	Negative	29.1	Positive	122	Positive
100	8/21/20 14:56	4/1/20 00:00	154.92	Negative	1159.04	Positive	823.68	Positive	0.27	Negative	25.5	Positive	186	Positive
101	5/13/20 14:00	4/3/20 00:00	4850	Positive	2373.52	Positive	1830.79	Positive	3.77	Positive	17.5	Positive	48	Positive
101	7/7/20 09:00	4/3/20 00:00	2445.18	Positive	1366.6	Positive	1009.52	Positive	2.02	Positive	31.4	Positive	126	Positive
101	8/11/20 09:10	4/3/20 00:00	1537.9	Positive	1373.4	Positive	2450.25	Positive	1.27	Negative	25.1	Positive	186	Positive
101	9/2/20 12:37	4/3/20 00:00	1118.94	Positive	1913.85	Positive	1332.76	Positive	0.8	Negative	22.1	Positive	191	Positive
102	9/18/20 15:36	3/28/20 00:00	338.85	Positive	684.55	Positive	823.43	Positive	0.81	Negative	32.9	Positive	92.9	Positive
103	6/15/20 10:05	3/28/20 00:00	10179.37	Positive	3677.95	Positive	2495.59	Positive	7.12	Positive	168	Positive	185	Positive
103	7/10/20 11:55	3/28/20 00:00	4616.64	Positive	2062.18	Positive	1556.36	Positive	6.43	Positive	170	Positive	222	Positive
103	8/19/20 11:18	3/28/20 00:00	3373.96	Positive	2192.59	Positive	3517.87	Positive	4.61	Positive	149	Positive	200	Positive
104	7/13/20 11:35	4/4/20 00:00	1176.33	Positive	1633.38	Positive	2523.56	Positive	4.44	Positive	72.4	Positive	109	Positive
104	8/17/20 15:58	4/4/20 00:00	854.49	Positive	1257.31	Positive	3164.86	Positive	3.31	Positive	50.8	Positive	71.2	Positive
105	5/14/20 11:00	3/20/20 00:00	6110.13	Positive	1859.61	Positive	1150.88	Positive	3.09	Positive	37.9	Positive	122	Positive
105	7/15/20 10:55	3/20/20 00:00	4501.58	Positive	736.2	Positive	457.4	Positive	1.22	Negative	32.6	Positive	94.4	Positive
105	8/12/20 10:44	3/20/20 00:00	2387.09	Positive	430.5	Positive	527.84	Positive	0.8	Negative	25.6	Positive	105	Positive
105	9/7/20 10:42	3/20/20 00:00	2264.88	Positive	398.36	Positive	265.82	Positive	0.52	Negative	18.7	Positive	90.5	Positive
106	5/6/20 10:00	4/5/20 00:00	618.95	Positive	962.91	Positive	663.32	Positive	3.64	Positive	3.91	Positive	44.3	Positive
106	5/27/20 11:30	4/5/20 00:00	457.46	Positive	632.84	Positive	574.71	Positive	2.95	Positive	6.65	Positive	59.5	Positive
106	8/19/20 11:22	4/5/20 00:00	315.86	Positive	545.95	Positive	854.96	Positive	1.43	Positive	7.12	Positive	65.4	Positive
106	9/11/20 10:06	4/5/20 00:00	178.65	Negative	483.3	Positive	362.53	Positive	1.11	Negative	6.14	Positive	101	Positive
107	5/5/20 13:30	3/19/20 00:00	3681.69	Positive	15040.63	Positive	13019.95	Positive	6.85	Positive	94	Positive	565	Positive
107	5/27/20 10:45	3/19/20 00:00	2676.2	Positive	10487.28	Positive	8018.07	Positive	5.68	Positive	141	Positive	772	Positive
107	7/31/20 09:35	3/19/20 00:00	1697.46	Positive	6280.54	Positive	9688.2	Positive	3.76	Positive	175	Positive	1219	Positive
107	9/4/20 09:14	3/19/20 00:00	901.58	Positive	6172.67	Positive	5098.25	Positive	2.52	Positive	132	Positive	1150	Positive
108	5/11/20 10:30	4/1/20 00:00	1922.31	Positive	656.84	Positive	353.84	Positive	1.55	Positive	4.29	Positive	22.1	Positive
108	7/10/20 10:35	4/1/20 00:00	1468.65	Positive	303.01	Positive	168.17	Positive	0.35	Negative	5.56	Positive	30.6	Positive
108	8/6/20 11:00	4/1/20 00:00	681.36	Positive	196.67	Negative	279.94	Positive	0.14	Negative	3.4	Positive	24.1	Positive
108	9/8/20 12:34	4/1/20 00:00	490.52	Positive	139.68	Negative	109.03	Positive	0.09	Negative	2.35	Positive	23.9	Positive
109	7/11/20 09:00	4/2/20 00:00	1277.62	Positive	1832.87	Positive	1459.77	Positive	3.87	Positive	111	Positive	159	Positive
109	8/3/20 09:50	4/2/20 00:00	857.5	Positive	1446.32	Positive	2988.66	Positive	2.9	Positive	92.4	Positive	173	Positive
109	9/17/20 15:56	4/2/20 00:00	634.16	Positive	1179.26	Positive	2794.4	Positive	1.64	Positive	81.5	Positive	231	Positive
110	7/8/20 15:35	4/24/20 00:00	543.6	Positive	528.29	Positive	243.18	Positive	0.69	Negative	8.14	Positive	41.1	Positive
110	8/11/20 10:11	4/24/20 00:00	392.39	Positive	373.32	Positive	513.17	Positive	0.42	Negative	5.65	Positive	44.2	Positive
110	9/2/20 10:15	4/24/20 00:00	350.41	Positive	420.78	Positive	319.29	Positive	0.29	Negative	3.16	Positive	38.2	Positive
110	9/25/20 10:19	4/24/20 00:00	480.16	Positive	522.55	Positive	600.35	Positive	0.26	Negative	3.12	Positive	48.1	Positive
111	4/18/20 15:30	3/22/20 00:00	1561.48	Positive	853.77	Positive	1108.94	Positive	5.06	Positive	42.6	Positive	14.7	Positive
111	6/9/20 13:30	3/22/20 00:00	856.63	Positive	328.34	Positive	464.5	Positive	3.35	Positive	100	Positive	18.5	Positive
111	7/9/20 09:20	3/22/20 00:00	573.47	Positive	229.86	Positive	358.27	Positive	2.34	Positive	74.2	Positive	17.2	Positive
111	8/7/20 11:15	3/22/20 00:00	398.48	Positive	243.45	Positive	373.31	Positive	1.7	Positive	51.5	Positive	15.6	Positive
111	9/10/20 11:44	3/22/20 00:00	162.18	Negative	98.43	Negative	159.32	Positive	0.94	Negative	34.1	Positive	15.7	Positive
112	7/9/20 10:35	4/5/20 00:00	556.68	Positive	603.85	Positive	466.64	Positive	3.37	Positive	92.8	Positive	45.2	Positive
113	4/29/20 17:00	3/21/20 00:00	225.06	Positive	543.13	Positive	572.93	Positive	2.04	Positive	1.98	Positive	13.7	Positive
113	7/10/20 16:20	3/21/20 00:00	62.02	Negative	306.74	Positive	380.42	Positive	0.39	Negative	3.73	Positive	37.6	Positive
113	8/7/20 09:15	3/21/20 00:00	53.35	Negative	268.88	Positive	714.87	Positive	0.2	Negative	2.6	Positive	40.1	Positive
113	9/1/20 11:03	3/21/20 00:00	17.74	Negative	274.42	Positive	329.31	Positive	0.12	Negative	1.83	Positive	37.4	Positive
114	6/3/20 15:45	3/16/20 00:00	6269.22	Positive	2462.84	Positive	985.89	Positive	6.43	Positive	177	Positive	76.9	Positive
114	7/20/20 15:35	3/16/20 00:00	4330.78	Positive	889.76	Positive	1503.79	Positive	5.26	Positive	200	Positive	106	Positive
114	8/14/20 14:36	3/16/20 00:00	2441.8	Positive	771.25	Positive	679.9	Positive	4.26	Positive	182	Positive	123	Positive
115	6/10/20 13:50	3/28/20 00:00	691.71	Positive	1279.42	Positive	1262.05	Positive	2.57	Positive	63.4	Positive	91.7	Positive
115	8/11/20 14:34	3/28/20 00:00	382.55	Positive	608.05	Positive	1497.52	Positive	1.26	Negative	46	Positive	72.1	Positive
115	9/8/20 09:08	3/28/20 00:00	188.14	Positive	460	Positive	916.05	Positive	0.71	Negative	30.5	Positive	66.6	Positive
116	7/15/20 10:35	4/2/20 00:00	864.92	Positive	94.94	Negative	95.72	Positive	0.22	Negative	4.04	Positive	3.98	Positive
116	8/14/20 09:39	4/2/20 00:00	430.21	Positive	38.01	Negative	84.87	Positive	0.14	Negative	2.78	Positive	4.09	Positive
117	7/15/20 12:00	4/3/20 00:00	17117.68	Positive	49048.82	Positive	9841.9	Positive	4.94	Positive	192	Positive	8.55	Positive
117	8/13/20 08:30	4/3/20 00:00	8781.91	Positive	12794.89	Positive	11104.14	Positive	4.41	Positive	179	Positive	9.53	Positive
117	9/11/20 09:02	4/3/20 00:00	8725.99	Positive	9354.72	Positive	10056.77	Positive	4.03	Positive	172	Positive	9.62	Positive
118	4/29/20 14:24	4/7/20 00:00	1751.48	Positive	2415.62	Positive	1290.42	Positive	6.64	Positive	34.6	Positive	26.9	Positive
118	5/28/20 14:00	4/7/20 00:00	1553.49	Positive	2369.57	Positive	1565.67	Positive	5.66	Positive	43.3	Positive	68.8	Positive
118	7/15/20 15:35	4/7/20 00:00	600.37	Positive	1231.36	Positive	512.64	Positive	3.29	Positive	56.3	Positive	77.7	Positive
119	4/30/20 11:30	3/23/20 00:00	3958.23	Positive	5540.36	Positive	4383.59	Positive	5.62	Positive	29.9	Positive	156	Positive
119	8/28/20 08:27	3/23/20 00:00	275.52	Positive	844.37	Positive	631.39	Positive	0.86	Negative	7.27	Positive	65.7	Positive
119	9/25/20 09:07	3/23/20 00:00	235.19	Positive	518.95	Positive	996.29	Positive	0.66	Negative	5.72	Positive	61.3	Positive
120	5/18/20 14:30	3/23/20 00:00	1085.98	Positive	2074.54	Positive	2001.85	Positive	3.05	Positive	27.7	Positive	115	Positive
121	5/18/20 14:30	3/19/20 00:00	2102.22	Positive	797.99	Positive	913.95	Positive	5.88	Positive	45.8	Positive	53.2	Positive
121	7/17/20 09:15	3/19/20 00:00	541.77	Positive	1328.67	Positive	894.68	Positive	3.58	Positive	33.7	Positive	94.2	Positive
121	8/14/20 12:41	3/19/20 00:00	322.81	Positive	984.93	Positive	1349.49	Positive	2.62	Positive	23.9	Positive	104	Positive
121	9/15/20 14:27	3/19/20 00:00	250.99	Positive	1279.83	Positive	1709.39	Positive	1.94	Positive	18.5	Positive	121	Positive
122	4/20/20 09:15	3/25/20 00:00	220.23	Positive	314.6	Positive	506.32	Positive	2.48	Positive	0.904	Negative	19.3	Positive
123	8/12/20 08:58	3/30/20 00:00	7992.54	Positive	22340.83	Positive	11706.05	Positive	7.06	Positive	155	Positive	630	Positive
123	9/14/20 14:59	3/30/20 00:00	8022.661764	Positive	32857.70865	Positive	14378.76657	Positive	7.32	Positive	135	Positive	1466	Positive
124	8/19/20 14:27	3/29/20 00:00	1259.56	Positive	1392.42	Positive	972.88	Positive	2.99	Positive	105	Positive	167	Positive
125	5/15/20 11:00	4/11/20 00:00	15019.15	Positive	1799.43	Positive	2611.48	Positive	6.13	Positive	48.7	Positive	43	Positive
125	8/5/20 09:35	4/11/20 00:00	6666.05	Positive	771.89	Positive	1768.55	Positive	3.33	Positive	135	Positive	68.2	Positive
125	9/1/20 09:15	4/11/20 00:00	4429.94	Positive	729.68	Positive	959.11	Positive	2.85	Positive	115	Positive	88.8	Positive
126	5/22/20 14:00	4/6/20 00:00	11521.34	Positive	2942.75	Positive	4037.46	Positive	6.6	Positive	141	Positive	189	Positive
126	7/24/20 14:35	4/6/20 00:00	4889.31	Positive	1735.38	Positive	3364.1	Positive	5.73	Positive	183	Positive	214	Positive
126	9/4/20 09:11	4/6/20 00:00	2735.71	Positive	1948.68	Positive	1576.55	Positive	4.65	Positive	183	Positive	352	Positive
127	5/18/20 16:30	4/3/20 00:00	8064.04	Positive	3894.13	Positive	1961.07	Positive	5.19	Positive	58.4	Positive	36	Positive
127	7/24/20 15:55	4/3/20 00:00	1731.18	Positive	1048.56	Positive	2333.38	Positive	2.98	Positive	74.2	Positive	49.3	Positive
127	8/28/20 08:13	4/3/20 00:00	1626.97	Positive	2676.61	Positive	871.19	Positive	2.35	Positive	54.7	Positive	52.8	Positive
128	5/20/20 16:30	4/2/20 00:00	1980.54	Positive	2733.37	Positive	1693.65	Positive	2.4	Positive	25.5	Positive	170	Positive
128	7/28/20 09:35	4/2/20 00:00	544.36	Positive	1862.5	Positive	3157.28	Positive	0.69	Negative	18	Positive	360	Positive
128	9/9/20 09:54	4/2/20 00:00	229.37	Positive	2051.91	Positive	1857.57	Positive	0.36	Negative	10.9	Positive	382	Positive
129	8/20/20 15:01	4/7/20 00:00	8081.44	Positive	6101.47	Positive	3545.22	Positive	8.35	Positive	116	Positive	336	Positive
129	9/18/20 10:48	4/7/20 00:00	8895.15	Positive	6006.81	Positive	6187.35	Positive	7.94	Positive	140	Positive	316	Positive
130	5/18/20 16:30	4/2/20 00:00	1006.66	Positive	686.52	Positive	914.7	Positive	4.12	Positive	37	Positive	46.4	Positive
130	7/14/20 14:00	4/2/20 00:00	719.23	Positive	553.69	Positive	617.02	Positive	2.54	Positive	69.5	Positive	75	Positive
130	8/12/20 12:28	4/2/20 00:00	17.74	Negative	9.18	Negative	10.77	Negative	1.72	Positive	54.8	Positive	71.6	Positive
131	6/9/20 16:40	3/27/20 00:00	14514.17	Positive	14808.58	Positive	11359.81	Positive	8.31	Positive	109	Positive	505	Positive
131	9/10/20 09:35	3/27/20 00:00	5915.31	Positive	7288.34	Positive	6937.12	Positive	5.95	Positive	186	Positive	1269	Positive
132	7/28/20 16:35	3/20/20 00:00	4846.3	Positive	740.67	Positive	835.62	Positive	1.38	Negative	17.6	Positive	59.1	Positive
132	9/16/20 14:04	3/20/20 00:00	3800.04	Positive	500.73	Positive	836.83	Positive	0.78	Negative	11	Positive	81.6	Positive
133	7/21/20 15:55	4/13/20 00:00	1718.25	Positive	4874.88	Positive	7925.39	Positive	4.41	Positive	189	Positive	400	Positive
133	8/14/20 11:05	4/13/20 00:00	1039.08	Positive	10333.09	Positive	7952.49	Positive	3.43	Positive	182	Positive	860	Positive
133	9/22/20 14:12	4/13/20 00:00	905.86	Positive	11740.4	Positive	11226.77	Positive	2.61	Positive	167	Positive	1545	Positive
134	5/13/20 16:00	3/31/20 00:00	3244.38	Positive	1081.46	Positive	1299.35	Positive	6.5	Positive	118	Positive	52.7	Positive
134	7/28/20 16:10	3/31/20 00:00	549.89	Positive	1778.42	Positive	3068.06	Positive	2.92	Positive	81.2	Positive	127	Positive
134	9/10/20 16:25	3/31/20 00:00	227.01	Positive	2390.12	Positive	1843.18	Positive	1.77	Positive	43.4	Positive	191	Positive
135	4/29/20 16:40	4/6/20 00:00	5053.86	Positive	2282.15	Positive	1406.48	Positive	6.74	Positive	59.7	Positive	32.4	Positive
135	6/3/20 13:15	4/6/20 00:00	5598.67	Positive	1858.05	Positive	1537.65	Positive	6.49	Positive	163	Positive	79.5	Positive
135	8/25/20 14:34	4/6/20 00:00	1231.03	Positive	1385.45	Positive	1282.13	Positive	3.74	Positive	180	Positive	190	Positive
135	9/18/20 15:47	4/6/20 00:00	1000.26	Positive	1411.49	Positive	2319.66	Positive	2.85	Positive	155	Positive	245	Positive
136	8/24/20 13:55	4/13/20 00:00	129.05	Negative	927.71	Positive	361.85	Positive	0.53	Negative	14.2	Positive	28.8	Positive
136	9/24/20 12:38	4/13/20 00:00	166.47	Negative	1083.2	Positive	923.85	Positive	0.33	Negative	10.4	Positive	25.9	Positive
137	8/11/20 14:20	3/24/20 00:00	2063.69	Positive	11698.55	Positive	11099.86	Positive	4.39	Positive	207	Positive	1741	Positive
138	5/28/20 12:00	3/24/20 00:00	1804.1	Positive	1031.67	Positive	1352.65	Positive	5.29	Positive	72.1	Positive	20.3	Positive
138	7/24/20 13:30	3/24/20 00:00	748.53	Positive	545.3	Positive	2450.19	Positive	3.33	Positive	68.1	Positive	23.4	Positive
138	8/21/20 11:45	3/24/20 00:00	574.38	Positive	1453.34	Positive	1223.82	Positive	2.48	Positive	61.6	Positive	25.7	Positive
138	9/18/20 13:45	3/24/20 00:00	549.89	Positive	430.82	Positive	3124.93	Positive	1.81	Positive	54.1	Positive	36.4	Positive
139	7/10/20 10:40	3/1/20 00:00	188.69	Positive	39.05	Negative	10.77	Negative	0.07	Negative	0.072	Negative	0.39	Negative
140	5/19/20 11:30	3/15/20 00:00	205.95	Positive	202.69	Positive	10.77	Negative	0.08	Negative	0.173	Negative	0.39	Negative
140	7/14/20 10:30	3/15/20 00:00	273.07	Positive	84.11	Negative	10.77	Negative	0.03	Negative	0.178	Negative	0.39	Negative
141	5/4/20 13:30	4/3/20 00:00	12936.21	Positive	29696.29	Positive	11279.85	Positive	6.8	Positive	25.8	Positive	383	Positive
141	9/3/20 15:27	4/3/20 00:00	1387.32	Positive	5770.91	Positive	5902.33	Positive	2.59	Positive	55.8	Positive	677	Positive
142	5/22/20 10:30	3/22/20 00:00	12015.66	Positive	17382.5	Positive	10953.13	Positive	8.22	Positive	117	Positive	741	Positive
142	7/22/20 11:35	3/22/20 00:00	8171.84	Positive	5312.56	Positive	10482.61	Positive	7.49	Positive	136	Positive	762	Positive
142	8/28/20 07:50	3/22/20 00:00	7366.34	Positive	5036.22	Positive	5843.28	Positive	7.05	Positive	147	Positive	770	Positive
142	9/22/20 09:29	3/22/20 00:00	6190.58	Positive	3388.92	Positive	6936.52	Positive	6.39	Positive	147	Positive	708	Positive
143	7/17/20 14:55	3/16/20 00:00	1207.08	Positive	1397.28	Positive	2223.46	Positive	3.43	Positive	75.3	Positive	39.8	Positive
143	8/17/20 16:04	3/16/20 00:00	767.92	Positive	1038.24	Positive	1622.71	Positive	2.61	Positive	98.1	Positive	40.9	Positive
143	9/11/20 16:34	3/16/20 00:00	601.3445302	Positive	605.2944054	Positive	1316.127012	Positive	2.28	Positive	84.8	Positive	37.6	Positive
144	5/12/20 10:00	4/17/20 00:00	824.81	Positive	160.96	Negative	10.77	Negative	3.16	Positive	0.106	Negative	0.39	Negative
144	7/14/20 15:18	4/17/20 00:00	966.88	Positive	309.37	Positive	10.77	Negative	2.89	Positive	0.107	Negative	0.39	Negative
144	9/10/20 09:33	4/17/20 00:00	958.6	Positive	9.18	Negative	10.77	Negative	2.82	Positive	0.11	Negative	0.39	Negative
145	7/15/20 09:20	3/19/20 00:00	10989.35	Positive	1609.36	Positive	1708.77	Positive	6.27	Positive	177	Positive	219	Positive
145	8/7/20 12:20	3/19/20 00:00	6435.98	Positive	1285.57	Positive	2793.52	Positive	5.72	Positive	189	Positive	193	Positive
146	5/21/20 00:01	4/21/20 00:00	17.74	Negative	133.77	Negative	141.16	Positive	0.1	Negative	0.125	Negative	3.04	Positive
146	7/23/20 14:49	4/21/20 00:00	45.37	Negative	91.28	Negative	233.46	Positive	0.05	Negative	0.274	Negative	5.25	Positive
146	8/19/20 13:47	4/21/20 00:00	17.74	Negative	75.9	Negative	114.31	Positive	0.04	Negative	0.278	Negative	4.48	Positive
147	7/7/20 11:40	4/23/20 00:00	838.38	Positive	288.36	Positive	769.6	Positive	2.69	Positive	94.3	Positive	26.1	Positive
147	9/18/20 13:51	4/23/20 00:00	382.96	Positive	298.48	Positive	765.29	Positive	0.97	Negative	43.4	Positive	49.8	Positive
148	4/28/20 16:36	2/3/20 00:00	1479.23	Positive	1040.45	Positive	1102.13	Positive	4.65	Positive	11.7	Positive	5.92	Positive
148	5/27/20 16:30	2/3/20 00:00	593.41	Positive	922.56	Positive	630.92	Positive	2.63	Positive	28.2	Positive	22.4	Positive
148	7/27/20 09:10	2/3/20 00:00	131.98	Negative	245.3	Positive	450.04	Positive	0.35	Negative	14.8	Positive	31.2	Positive
148	8/25/20 09:24	2/3/20 00:00	50.98	Negative	430.74	Positive	176.69	Positive	0.2	Negative	9.2	Positive	33.9	Positive
148	9/25/20 09:53	2/3/20 00:00	47.35	Negative	224.61	Positive	316.15	Positive	0.08	Negative	4.45	Positive	30.9	Positive
149	7/20/20 15:55	5/31/20 00:00	1003.41	Positive	455.6	Positive	970.93	Positive	0.97	Negative	10.5	Positive	47.8	Positive
149	8/19/20 15:45	5/31/20 00:00	403.34	Positive	1146.81	Positive	573.39	Positive	0.64	Negative	6.35	Positive	219	Positive
149	9/16/20 16:20	5/31/20 00:00	201.5	Positive	756.64	Positive	1311.55	Positive	0.34	Negative	5.47	Positive	426	Positive
150	4/29/20 13:38	2/23/20 00:00	12522.19	Positive	3784.63	Positive	1965.72	Positive	6.93	Positive	113	Positive	93.3	Positive
150	5/28/20 10:00	2/23/20 00:00	6497	Positive	2459.98	Positive	1409.34	Positive	6.43	Positive	141	Positive	96.1	Positive
150	7/14/20 16:00	2/23/20 00:00	2738.23	Positive	1786.97	Positive	929.69	Positive	5	Positive	152	Positive	82.2	Positive
150	8/12/20 11:10	2/23/20 00:00	2047.46	Positive	1225.47	Positive	1783.65	Positive	4.33	Positive	148	Positive	105	Positive
150	9/4/20 09:45	2/23/20 00:00	1104.01	Positive	1679.51	Positive	1108.6	Positive	3.52	Positive	116	Positive	98.5	Positive
151	4/30/20 12:00	3/11/20 00:00	657.62	Positive	221.91	Positive	10.77	Negative	0.01	Negative	0.079	Negative	0.39	Negative
151	5/28/20 11:30	3/11/20 00:00	631.01	Positive	140	Negative	10.77	Negative	0.01	Negative	0.076	Negative	0.39	Negative
151	7/23/20 11:30	3/11/20 00:00	650.85	Positive	9.18	Negative	10.77	Negative	0.01	Negative	0.075	Negative	0.39	Negative
152	4/30/20 14:34	3/12/20 00:00	1110.05	Positive	1235.23	Positive	5246.21	Positive	2.83	Positive	20.3	Positive	42.9	Positive
152	5/28/20 14:30	3/12/20 00:00	670.26	Positive	518.33	Positive	4955.34	Positive	1.65	Positive	18.1	Positive	50	Positive
152	7/24/20 14:35	3/12/20 00:00	281.96	Positive	693.24	Positive	1425.42	Positive	0.65	Negative	13.9	Positive	113	Positive
152	8/25/20 15:00	3/12/20 00:00	251.31	Positive	690.28	Positive	2684.75	Positive	0.5	Negative	16.3	Positive	114	Positive
153	5/1/20 12:00	3/18/20 00:00	14149.12	Positive	488.28	Positive	860.12	Positive	7.93	Positive	69.1	Positive	5.89	Positive
153	5/28/20 10:45	3/18/20 00:00	15844.84	Positive	1368.96	Positive	924.75	Positive	8.1	Positive	106	Positive	13.1	Positive
153	7/25/20 11:00	3/18/20 00:00	7269.92	Positive	394.85	Positive	2559.16	Positive	7.23	Positive	140	Positive	12.5	Positive
153	8/18/20 12:00	3/18/20 00:00	6711.37	Positive	545.71	Positive	2807.62	Positive	6.51	Positive	140	Positive	13.3	Positive
153	9/18/20 11:30	3/18/20 00:00	6144.87	Positive	269.08	Positive	2677.82	Positive	5.88	Positive	143	Positive	11.2	Positive
154	5/4/20 10:30	1/30/20 00:00	5249.45	Positive	338.53	Positive	257.75	Positive	6.03	Positive	84.2	Positive	8.6	Positive
154	5/27/20 13:30	1/30/20 00:00	4251.53	Positive	534.81	Positive	204.2	Positive	5.58	Positive	144	Positive	8.7	Positive
154	7/8/20 10:00	1/30/20 00:00	2703.86	Positive	123.78	Negative	76.18	Positive	5.48	Positive	168	Positive	9.86	Positive
154	8/7/20 10:46	1/30/20 00:00	3532.88	Positive	171.66	Negative	338.83	Positive	5.18	Positive	163	Positive	9.86	Positive
154	9/1/20 10:49	1/30/20 00:00	2215.56	Positive	91.62	Negative	111.18	Positive	4.32	Positive	161	Positive	9.88	Positive
155	5/4/20 16:00	3/23/20 00:00	11959.31	Positive	5115.54	Positive	3737.71	Positive	7.67	Positive	120	Positive	131	Positive
155	7/23/20 14:41	3/23/20 00:00	6624.78	Positive	3340.69	Positive	5757.55	Positive	5.71	Positive	177	Positive	174	Positive
155	8/20/20 10:08	3/23/20 00:00	3914.18	Positive	2662.4	Positive	2425.09	Positive	4.85	Positive	181	Positive	215	Positive
156	5/4/20 11:00	2/16/20 00:00	1951.34	Positive	546.01	Positive	682.06	Positive	4.69	Positive	143	Positive	12.2	Positive
156	7/16/20 14:33	2/16/20 00:00	587.52	Positive	231.74	Positive	277.52	Positive	2.18	Positive	134	Positive	18.7	Positive
156	8/7/20 10:51	2/16/20 00:00	482	Positive	215.98	Positive	386.76	Positive	1.75	Positive	88	Positive	15.2	Positive
156	9/3/20 08:54	2/16/20 00:00	319.66	Positive	201.67	Negative	287.39	Positive	1.16	Negative	70.9	Positive	16.5	Positive
157	5/5/20 15:30	3/27/20 00:00	14720.14	Positive	1014.95	Positive	1053.21	Positive	6.8	Positive	104	Positive	27.1	Positive
157	5/27/20 15:00	3/27/20 00:00	12185.06	Positive	1389.84	Positive	994.02	Positive	6.37	Positive	127	Positive	36.3	Positive
158	5/5/20 16:30	3/3/20 00:00	8656.22	Positive	557.78	Positive	803.54	Positive	5.18	Positive	85.1	Positive	10.1	Positive
158	5/27/20 16:30	3/3/20 00:00	4503.81	Positive	1194.03	Positive	1059.06	Positive	4.09	Positive	96.7	Positive	22.8	Positive
158	7/17/20 13:35	3/3/20 00:00	1295.41	Positive	1309.06	Positive	1093.05	Positive	2.02	Positive	78.4	Positive	120	Positive
158	8/17/20 13:59	3/3/20 00:00	911.77	Positive	1322.91	Positive	1572.5	Positive	1.44	Positive	66.9	Positive	156	Positive
158	9/18/20 14:02	3/3/20 00:00	649.55	Positive	1278.74	Positive	1667.88	Positive	0.88	Negative	38.6	Positive	149	Positive
159	5/5/20 15:30	3/17/20 00:00	8174.4	Positive	2070.29	Positive	1284.6	Positive	6.53	Positive	190	Positive	47.4	Positive
159	5/28/20 16:15	3/17/20 00:00	6381.05	Positive	1876.76	Positive	1156.76	Positive	6.27	Positive	213	Positive	88.5	Positive
159	7/20/20 16:10	3/17/20 00:00	2607.62	Positive	1909.24	Positive	2754.44	Positive	5.12	Positive	193	Positive	185	Positive
159	9/3/20 16:35	3/17/20 00:00	1825.82	Positive	3356.46	Positive	2172.38	Positive	4.31	Positive	145	Positive	295	Positive
160	5/4/20 13:30	3/9/20 00:00	243.36	Positive	187.18	Negative	905.06	Positive	2.04	Positive	3.65	Positive	2.06	Positive
160	5/27/20 12:15	3/9/20 00:00	223.09	Positive	383.8	Positive	1333.49	Positive	1.11	Negative	2.23	Positive	7.47	Positive
161	5/5/20 10:30	3/11/20 00:00	898.85	Positive	1060.72	Positive	838.74	Positive	3.26	Positive	36.5	Positive	77.8	Positive
161	7/20/20 15:15	3/11/20 00:00	367	Positive	649.57	Positive	1084.99	Positive	1.39	Negative	29.5	Positive	85.3	Positive
161	8/19/20 11:09	3/11/20 00:00	270.93	Positive	557.37	Positive	395.62	Positive	1.03	Negative	26.6	Positive	93.4	Positive
162	5/5/20 14:30	3/30/20 00:00	5838.19	Positive	10198.29	Positive	6416.86	Positive	7.07	Positive	38.9	Positive	372	Positive
162	5/28/20 14:30	3/30/20 00:00	3289.51	Positive	6806.08	Positive	4820.86	Positive	6.37	Positive	89.2	Positive	527	Positive
163	5/5/20 13:30	3/31/20 00:00	951.45	Positive	621.58	Positive	539.45	Positive	3.8	Positive	13.4	Positive	12.5	Positive
163	5/27/20 14:00	3/31/20 00:00	660.77	Positive	728.91	Positive	564.92	Positive	2.45	Positive	16.6	Positive	20.3	Positive
164	5/6/20 09:00	2/16/20 00:00	2764.81	Positive	164.19	Negative	214.81	Positive	1.23	Negative	1.26	Positive	5.53	Positive
164	5/28/20 16:30	2/16/20 00:00	2887.07	Positive	241.58	Positive	304.67	Positive	0.87	Negative	2.1	Positive	10.4	Positive
164	8/3/20 10:10	2/16/20 00:00	973.72	Positive	395.42	Positive	802.16	Positive	0.27	Negative	1.82	Positive	47.5	Positive
164	9/1/20 15:25	2/16/20 00:00	1196.58	Positive	901.98	Positive	1293.05	Positive	0.2	Negative	1.63	Positive	106	Positive
165	5/6/20 11:30	3/17/20 00:00	10969.83	Positive	2238.37	Positive	2570.89	Positive	6.79	Positive	109	Positive	133	Positive
165	5/28/20 09:15	3/17/20 00:00	5419.35	Positive	1695.94	Positive	2022.49	Positive	6.41	Positive	130	Positive	159	Positive
165	8/17/20 09:40	3/17/20 00:00	679.41	Positive	838.52	Positive	1773.52	Positive	2.47	Positive	52	Positive	186	Positive
165	9/10/20 10:28	3/17/20 00:00	453.75	Positive	1000.86	Positive	2035.7	Positive	1.64	Positive	32	Positive	179	Positive
166	5/5/20 14:30	3/25/20 00:00	173.3	Negative	408.91	Positive	748.98	Positive	1.45	Positive	2.67	Positive	14.5	Positive
167	5/6/20 09:30	3/7/20 00:00	5702.7	Positive	2472.36	Positive	2232.82	Positive	6.36	Positive	151	Positive	113	Positive
167	6/3/20 13:35	3/7/20 00:00	3645.55	Positive	1487.54	Positive	1684.32	Positive	5.66	Positive	159	Positive	136	Positive
167	7/21/20 14:40	3/7/20 00:00	2524.98	Positive	1585.91	Positive	2358.55	Positive	4.13	Positive	156	Positive	154	Positive
167	8/17/20 15:17	3/7/20 00:00	1521.5	Positive	1298.14	Positive	1725.24	Positive	3.64	Positive	122	Positive	138	Positive
167	9/10/20 10:19	3/7/20 00:00	1137.24	Positive	1368.55	Positive	1397.47	Positive	3.36	Positive	122	Positive	179	Positive
168	5/6/20 09:30	3/28/20 00:00	10308.93	Positive	4378	Positive	3463.11	Positive	7.03	Positive	70.4	Positive	133	Positive
168	5/28/20 10:20	3/28/20 00:00	5342.95	Positive	2857.6	Positive	2345.94	Positive	6.21	Positive	127	Positive	151	Positive
168	7/17/20 13:30	3/28/20 00:00	2436.18	Positive	2066.83	Positive	1173.07	Positive	4.46	Positive	116	Positive	110	Positive
168	8/17/20 10:01	3/28/20 00:00	1518.71	Positive	1236.51	Positive	2006.76	Positive	3.2	Positive	94.4	Positive	166	Positive
168	9/8/20 14:22	3/28/20 00:00	1011.99	Positive	1069.43	Positive	1396.86	Positive	2.67	Positive	64.1	Positive	149	Positive
169	5/28/20 11:00	2/16/20 00:00	561.41	Positive	101.67	Negative	211.81	Positive	0.44	Negative	1.96	Positive	0.967	Positive
170	5/6/20 16:00	3/15/20 00:00	1739.05	Positive	2422.62	Positive	1664.85	Positive	4.23	Positive	71.6	Positive	159	Positive
170	5/28/20 01:00	3/15/20 00:00	1090.41	Positive	1571.61	Positive	1072.65	Positive	2.91	Positive	69.1	Positive	144	Positive
170	7/24/20 00:00	3/15/20 00:00	406.55	Positive	1245.13	Positive	1129.6	Positive	1.17	Negative	48.9	Positive	170	Positive
170	8/20/20 15:37	3/15/20 00:00	304.33	Positive	733.02	Positive	598.23	Positive	0.81	Negative	35.3	Positive	188	Positive
171	5/6/20 12:00	3/29/20 00:00	4754.32	Positive	15571.36	Positive	12884.74	Positive	5.99	Positive	56.6	Positive	548	Positive
171	5/28/20 00:01	3/29/20 00:00	3242.91	Positive	8738.72	Positive	9148.53	Positive	5.22	Positive	92.1	Positive	712	Positive
171	7/24/20 00:00	3/29/20 00:00	1427.31	Positive	5178.87	Positive	10032.74	Positive	2.71	Positive	96	Positive	1121	Positive
171	8/19/20 15:18	3/29/20 00:00	1168.39	Positive	4827.93	Positive	6762.25	Positive	2.12	Positive	66.4	Positive	1016	Positive
171	9/16/20 15:11	3/29/20 00:00	800.1	Positive	3766.41	Positive	7120.48	Positive	1.38	Negative	56.1	Positive	946	Positive
172	5/28/20 00:01	3/18/20 00:00	14010.6	Positive	12661.34	Positive	14059.22	Positive	7.24	Positive	135	Positive	1218	Positive
172	7/17/20 16:20	3/18/20 00:00	9056.49	Positive	8392.36	Positive	9400.18	Positive	6.45	Positive	140	Positive	1054	Positive
173	5/6/20 10:30	3/6/20 00:00	1475.99	Positive	1188.22	Positive	1077.07	Positive	4.72	Positive	139	Positive	98.3	Positive
173	6/3/20 14:55	3/6/20 00:00	947.6	Positive	749.94	Positive	729.07	Positive	3.27	Positive	133	Positive	113	Positive
173	7/24/20 10:10	3/6/20 00:00	497.61	Positive	687.17	Positive	574.65	Positive	1.87	Positive	99.3	Positive	125	Positive
173	9/16/20 11:22	3/6/20 00:00	244.56	Positive	463.64	Positive	801.28	Positive	1.11	Negative	54.1	Positive	137	Positive
174	5/6/20 12:00	3/21/20 00:00	7234.98	Positive	4005.44	Positive	1674.99	Positive	6.06	Positive	109	Positive	59.1	Positive
174	5/28/20 13:30	3/21/20 00:00	3255.04	Positive	1429.36	Positive	976.48	Positive	4.97	Positive	109	Positive	56.2	Positive
174	7/30/20 11:10	3/21/20 00:00	654.44	Positive	634.36	Positive	669.08	Positive	1.66	Positive	36.9	Positive	37.4	Positive
174	9/2/20 09:48	3/21/20 00:00	298.4	Positive	488.12	Positive	246.01	Positive	0.94	Negative	23.1	Positive	38.9	Positive
174	9/25/20 11:00	3/21/20 00:00	318.93	Positive	527.72	Positive	473.95	Positive	0.59	Negative	14.9	Positive	34.8	Positive
175	5/6/20 13:30	2/10/20 00:00	619.14	Positive	128.7	Negative	10.77	Negative	0.02	Negative	0.079	Negative	0.39	Negative
175	6/3/20 10:35	2/10/20 00:00	554.1	Positive	108.98	Negative	10.77	Negative	0.02	Negative	0.075	Negative	0.39	Negative
175	7/8/20 09:55	2/10/20 00:00	390.21	Positive	102.37	Negative	10.77	Negative	0.02	Negative	0.159	Negative	0.39	Negative
176	6/3/20 15:15	5/3/20 00:00	1839.71	Positive	901.44	Positive	648.89	Positive	5.5	Positive	70.2	Positive	11.2	Positive
176	7/7/20 16:15	5/3/20 00:00	1001.21	Positive	579.57	Positive	309.42	Positive	4.45	Positive	71.6	Positive	10.7	Positive
176	8/7/20 10:00	5/3/20 00:00	880.34	Positive	415.15	Positive	667.5	Positive	3.55	Positive	58.8	Positive	10.9	Positive
176	9/9/20 10:16	5/3/20 00:00	546.7	Positive	321.93	Positive	362	Positive	2.62	Positive	50	Positive	12.4	Positive
177	5/6/20 16:00	3/26/20 00:00	18153.69	Positive	6664.96	Positive	5116.11	Positive	8.25	Positive	78.3	Positive	241	Positive
177	5/28/20 15:30	3/26/20 00:00	15579.75	Positive	6200.62	Positive	4066.37	Positive	8.64	Positive	91	Positive	293	Positive
178	5/7/20 16:30	3/24/20 00:00	975.14	Positive	733.91	Positive	727.32	Positive	4.11	Positive	41.1	Positive	27.7	Positive
178	5/28/20 14:00	3/24/20 00:00	742.74	Positive	710.56	Positive	544.59	Positive	3.09	Positive	30	Positive	25.4	Positive
178	7/22/20 14:23	3/24/20 00:00	242.1	Positive	378.04	Positive	629.57	Positive	1.2	Negative	22.1	Positive	34.7	Positive
178	9/4/20 11:45	3/24/20 00:00	127.84	Negative	329.48	Positive	377.08	Positive	0.49	Negative	11.2	Positive	42.1	Positive
179	5/7/20 11:30	3/12/20 00:00	4434.82	Positive	1921.71	Positive	1302.73	Positive	7.05	Positive	183	Positive	33.5	Positive
179	5/28/20 09:30	3/12/20 00:00	2946.06	Positive	1470.57	Positive	730.54	Positive	6.11	Positive	196	Positive	46.8	Positive
179	7/29/20 09:20	3/12/20 00:00	630.38	Positive	602.96	Positive	673.75	Positive	3.09	Positive	180	Positive	70.4	Positive
179	8/25/20 12:18	3/12/20 00:00	545.81	Positive	786.13	Positive	523.13	Positive	2.33	Positive	143	Positive	119	Positive
180	5/7/20 15:00	3/27/20 00:00	1517.89	Positive	4448.5	Positive	3008.95	Positive	5.41	Positive	24.5	Positive	124	Positive
180	7/8/20 11:40	3/27/20 00:00	274.32	Positive	1686.8	Positive	1096.17	Positive	2.29	Positive	24.4	Positive	185	Positive
180	8/6/20 10:25	3/27/20 00:00	229.99	Positive	2222.29	Positive	3479.04	Positive	1.27	Negative	15.9	Positive	246	Positive
180	9/9/20 13:44	3/27/20 00:00	116.88	Negative	2641.11	Positive	2488.53	Positive	0.75	Negative	9.51	Positive	348	Positive
181	5/7/20 10:30	3/20/20 00:00	561.17	Positive	2164.04	Positive	1433.29	Positive	2.98	Positive	23.4	Positive	114	Positive
181	7/13/20 11:20	3/20/20 00:00	313.5	Positive	1566.58	Positive	997.72	Positive	1.34	Negative	35.3	Positive	283	Positive
181	8/10/20 11:11	3/20/20 00:00	282.89	Positive	1616.55	Positive	2268.45	Positive	1.11	Negative	29.9	Positive	398	Positive
182	5/7/20 13:30	2/24/20 00:00	1250.98	Positive	955.89	Positive	771.77	Positive	5.69	Positive	67.5	Positive	61.2	Positive
182	5/28/20 16:00	2/24/20 00:00	865.94	Positive	639.28	Positive	597.76	Positive	4.43	Positive	67.4	Positive	69.2	Positive
182	7/8/20 14:00	2/24/20 00:00	351.35	Positive	377.37	Positive	299.41	Positive	2.86	Positive	59	Positive	83.9	Positive
182	8/6/20 13:30	2/24/20 00:00	344.93	Positive	468.32	Positive	727.85	Positive	1.89	Positive	47.5	Positive	98	Positive
182	9/8/20 11:56	2/24/20 00:00	163.23	Negative	403.06	Positive	400.26	Positive	1.18	Negative	24.1	Positive	87.9	Positive
183	5/7/20 14:00	2/26/20 00:00	269.24	Positive	51.95	Negative	10.77	Negative	0.1	Negative	0.079	Negative	0.39	Negative
183	5/28/20 13:45	2/26/20 00:00	251.72	Positive	44.42	Negative	10.77	Negative	0.09	Negative	0.076	Negative	0.39	Negative
183	7/24/20 11:30	2/26/20 00:00	137.28	Negative	9.18	Negative	10.77	Negative	0.09	Negative	0.076	Negative	0.39	Negative
184	5/7/20 14:30	2/22/20 00:00	865.96	Positive	1379.35	Positive	2132.62	Positive	1.63	Positive	13.1	Positive	34.9	Positive
184	5/28/20 13:15	2/22/20 00:00	702.66	Positive	1936.19	Positive	1910.61	Positive	1.45	Positive	20.9	Positive	110	Positive
184	8/11/20 13:40	2/22/20 00:00	349.04	Positive	5038.67	Positive	5620.47	Positive	0.7	Negative	16.1	Positive	886	Positive
184	9/11/20 14:02	2/22/20 00:00	210.62	Positive	10484.47	Positive	8172.47	Positive	0.45	Negative	9.5	Positive	1712	Positive
185	5/7/20 09:00	3/20/20 00:00	1262.34	Positive	1734.5	Positive	1256.23	Positive	3.07	Positive	28.4	Positive	73.2	Positive
185	5/28/20 16:30	3/20/20 00:00	1060.19	Positive	1762.23	Positive	1050.43	Positive	2.21	Positive	45.4	Positive	118	Positive
185	7/17/20 16:35	3/20/20 00:00	544.75	Positive	2882.34	Positive	1617.97	Positive	1.13	Negative	47.2	Positive	469	Positive
185	8/21/20 11:40	3/20/20 00:00	338.25	Positive	3153.17	Positive	2617.93	Positive	0.8	Negative	38.1	Positive	869	Positive
186	5/27/20 15:30	4/12/20 00:00	114.76	Negative	555.31	Positive	312.76	Positive	0.21	Negative	1.06	Positive	11	Positive
186	7/24/20 09:30	4/12/20 00:00	44.36	Negative	229.13	Positive	259.47	Positive	0.07	Negative	1.38	Positive	12.7	Positive
186	8/21/20 09:23	4/12/20 00:00	39.3	Negative	230.37	Positive	92.45	Positive	0.07	Negative	1.15	Positive	14.3	Positive
186	9/28/20 09:17	4/12/20 00:00	48.75	Negative	167.8	Negative	178.43	Positive	0.05	Negative	0.885	Negative	11.8	Positive
187	5/7/20 11:30	12/28/19 00:00	5783.31	Positive	3594.15	Positive	2055.77	Positive	5.03	Positive	54.9	Positive	117	Positive
187	5/28/20 11:25	12/28/19 00:00	3827.57	Positive	2299.44	Positive	1558.34	Positive	4	Positive	71.2	Positive	135	Positive
187	7/27/20 11:50	12/28/19 00:00	1293.96	Positive	1322.23	Positive	2100.86	Positive	1.93	Positive	66.1	Positive	200	Positive
187	8/24/20 12:27	12/28/19 00:00	820.13	Positive	1044.23	Positive	752.59	Positive	1.51	Positive	59.1	Positive	208	Positive
187	9/15/20 11:29	12/28/19 00:00	685.3896742	Positive	1179.909513	Positive	931.573488	Positive	1.19	Negative	47.5	Positive	202	Positive
188	5/7/20 12:00	3/16/20 00:00	15134.06	Positive	1254.59	Positive	1023.12	Positive	3.39	Positive	17.5	Positive	26.2	Positive
188	5/28/20 14:15	3/16/20 00:00	8010.09	Positive	1036.3	Positive	529.88	Positive	2.62	Positive	20.1	Positive	37.8	Positive
188	7/16/20 09:00	3/16/20 00:00	6475.45	Positive	606.42	Positive	326.23	Positive	1.71	Positive	22.3	Positive	46.1	Positive
188	9/16/20 15:31	3/16/20 00:00	3175.72	Positive	270.17	Positive	484.42	Positive	0.76	Negative	15.2	Positive	44.4	Positive
189	7/23/20 12:15	3/25/20 00:00	321.4	Positive	443.84	Positive	1285.81	Positive	1.17	Negative	24.5	Positive	50.5	Positive
189	9/4/20 14:03	3/25/20 00:00	232.99	Positive	792.21	Positive	1948.63	Positive	0.69	Negative	16.8	Positive	93.8	Positive
190	5/11/20 10:30	3/11/20 00:00	52.8	Negative	9.19	Negative	146.56	Positive	0.02	Negative	0.071	Negative	0.39	Negative
190	6/12/20 09:55	3/11/20 00:00	43.02	Negative	9.19	Negative	162.52	Positive	0.01	Negative	0.073	Negative	0.39	Negative
190	7/10/20 09:35	3/11/20 00:00	74.56	Negative	9.18	Negative	168.44	Positive	0.01	Negative	0.068	Negative	0.39	Negative
190	8/10/20 10:56	3/11/20 00:00	52.78	Negative	9.18	Negative	85.43625149	Positive	0.01	Negative	0.073	Negative	0.39	Negative
190	9/9/20 09:31	3/11/20 00:00	17.74	Negative	9.18	Negative	103.5	Positive	0.01	Negative	0.075	Negative	0.39	Negative
191	5/7/20 12:00	2/27/20 00:00	1528.96	Positive	268.4	Positive	173.14	Positive	4.64	Positive	48.6	Positive	3.16	Positive
191	6/3/20 09:35	2/27/20 00:00	789.15	Positive	250.12	Positive	167.3	Positive	3.39	Positive	55.7	Positive	3.9	Positive
191	7/27/20 12:20	2/27/20 00:00	329.85	Positive	156.06	Negative	437.54	Positive	1.12	Negative	26.6	Positive	2.96	Positive
192	7/9/20 11:35	3/12/20 00:00	811.02	Positive	962.24	Positive	747.62	Positive	0.41	Negative	6.47	Positive	104	Positive
192	9/11/20 09:17	3/12/20 00:00	233.2	Positive	869.45	Positive	670.63	Positive	0.14	Negative	2.65	Positive	96.6	Positive
193	5/11/20 14:30	3/15/20 00:00	1781.5	Positive	1694.63	Positive	867.37	Positive	5.26	Positive	50.5	Positive	58.2	Positive
193	7/13/20 09:15	3/15/20 00:00	535.37	Positive	687.09	Positive	356.38	Positive	2.57	Positive	40.3	Positive	35.1	Positive
193	8/25/20 09:56	3/15/20 00:00	194.07	Positive	339.91	Positive	188.65	Positive	1.38	Negative	20.1	Positive	27.8	Positive
193	9/18/20 09:53	3/15/20 00:00	188.32	Positive	252.2	Positive	409.48	Positive	0.88	Negative	11.3	Positive	27.9	Positive
194	7/14/20 10:35	3/8/20 00:00	371.71	Positive	1441.77	Positive	1338.04	Positive	2.1	Positive	52.7	Positive	162	Positive
194	8/10/20 11:52	3/8/20 00:00	339.72	Positive	1253.67	Positive	2249	Positive	1.71	Positive	39.5	Positive	188	Positive
194	9/10/20 11:58	3/8/20 00:00	185.8	Positive	1337.73	Positive	1557.57	Positive	1.03	Negative	30.5	Positive	205	Positive
195	5/11/20 09:30	3/6/20 00:00	1311.04	Positive	624.12	Positive	506.39	Positive	4.95	Positive	37.9	Positive	8.41	Positive
195	7/13/20 13:40	3/6/20 00:00	478.26	Positive	821.61	Positive	813.58	Positive	2.76	Positive	49.5	Positive	25.7	Positive
195	9/4/20 11:49	3/6/20 00:00	223.34	Positive	1217.7	Positive	1140.07	Positive	1.36	Negative	26.1	Positive	44.1	Positive
196	7/9/20 09:15	3/12/20 00:00	2744.32	Positive	3132.34	Positive	1959.88	Positive	4.5	Positive	98.6	Positive	430	Positive
196	8/12/20 09:21	3/12/20 00:00	2191.19	Positive	2079.42	Positive	4075.77	Positive	3.45	Positive	77	Positive	447	Positive
196	9/14/20 13:55	3/12/20 00:00	1030.769593	Positive	2233.223024	Positive	1780.029568	Positive	2.47	Positive	69	Positive	510	Positive
197	5/13/20 10:16	3/20/20 00:00	4694.12	Positive	4164.83	Positive	6014.17	Positive	6.65	Positive	99.8	Positive	215	Positive
197	7/8/20 15:20	3/20/20 00:00	1088.98	Positive	1762.31	Positive	1740.68	Positive	4.88	Positive	133	Positive	275	Positive
197	8/6/20 12:10	3/20/20 00:00	938.63	Positive	2151.18	Positive	4301.74	Positive	3.91	Positive	124	Positive	356	Positive
197	9/7/20 10:12	3/20/20 00:00	682.33	Positive	2540.13	Positive	2677.74	Positive	2.94	Positive	94.1	Positive	386	Positive
198	5/12/20 09:30	3/16/20 00:00	1545	Positive	2461.89	Positive	4409.62	Positive	4.69	Positive	86.4	Positive	131	Positive
198	7/9/20 14:55	3/16/20 00:00	605.58	Positive	2959.57	Positive	3828.22	Positive	2.11	Positive	67.5	Positive	404	Positive
199	5/12/20 00:01	3/20/20 00:00	2599.57	Positive	3128.81	Positive	1819.33	Positive	6.14	Positive	108	Positive	108	Positive
199	6/11/20 13:55	3/20/20 00:00	1224.92	Positive	1702.32	Positive	1300.99	Positive	4.65	Positive	101	Positive	122	Positive
199	7/10/20 13:35	3/20/20 00:00	974.35	Positive	1565.05	Positive	1244.02	Positive	3.65	Positive	95.2	Positive	147	Positive
199	8/10/20 13:46	3/20/20 00:00	548.57	Positive	992.71	Positive	1571.53	Positive	2.53	Positive	72.3	Positive	141	Positive
199	9/10/20 09:50	3/20/20 00:00	247.69	Positive	779.29	Positive	654.43	Positive	1.33	Negative	46.5	Positive	123	Positive
200	5/12/20 12:00	3/10/20 00:00	5914.24	Positive	2022.35	Positive	1882.05	Positive	6.5	Positive	143	Positive	115	Positive
200	7/13/20 16:35	3/10/20 00:00	2118.56	Positive	1530.62	Positive	1572.37	Positive	5.43	Positive	114	Positive	201	Positive
200	8/10/20 11:05	3/10/20 00:00	1665.95	Positive	1513.39	Positive	2361.69	Positive	5	Positive	87.2	Positive	215	Positive
200	9/14/20 12:01	3/10/20 00:00	1127.915496	Positive	1688.919358	Positive	1378.552258	Positive	4.75	Positive	73.3	Positive	326	Positive
201	7/17/20 14:00	3/20/20 00:00	1961.62	Positive	2370.81	Positive	1418.45	Positive	6.32	Positive	164	Positive	247	Positive
201	8/19/20 14:13	3/20/20 00:00	944.63	Positive	1172.09	Positive	880.69	Positive	5.27	Positive	148	Positive	314	Positive
201	9/16/20 09:14	3/20/20 00:00	776.98	Positive	1668.51	Positive	2503.54	Positive	4.79	Positive	132	Positive	358	Positive
202	5/13/20 14:30	4/3/20 00:00	9661.77	Positive	455.45	Positive	337.41	Positive	5.73	Positive	99.3	Positive	24.5	Positive
202	7/13/20 14:35	4/3/20 00:00	2603.49	Positive	511.53	Positive	305.71	Positive	2.42	Positive	70.9	Positive	39.3	Positive
202	8/14/20 15:55	4/3/20 00:00	1600.39	Positive	513.71	Positive	676.74	Positive	1.47	Positive	51.5	Positive	50.7	Positive
202	9/15/20 11:10	4/3/20 00:00	1347.361393	Positive	620.1803708	Positive	540.5847995	Positive	0.93	Negative	33.5	Positive	61.1	Positive
203	7/9/20 13:55	3/6/20 00:00	373.49	Positive	396.09	Positive	306.34	Positive	1.07	Negative	12.9	Positive	12.2	Positive
203	8/11/20 14:15	3/6/20 00:00	256.92	Positive	249.74	Positive	447.15	Positive	0.79	Negative	14.9	Positive	14.9	Positive
203	9/3/20 16:09	3/6/20 00:00	163.1	Negative	199.84	Negative	190.32	Positive	0.57	Negative	12.6	Positive	15.1	Positive
204	5/13/20 11:30	3/21/20 00:00	1203.5	Positive	379.36	Positive	325.7	Positive	1.84	Positive	12.4	Positive	22	Positive
204	8/12/20 14:04	3/21/20 00:00	401.85	Positive	332.78	Positive	782.47	Positive	0.56	Negative	11.1	Positive	45.1	Positive
204	9/9/20 09:38	3/21/20 00:00	261.12	Positive	268.49	Positive	300.34	Positive	0.36	Negative	9.45	Positive	44	Positive
205	7/9/20 10:55	3/22/20 00:00	306.97	Positive	1002.32	Positive	530.39	Positive	1.06	Negative	30.8	Positive	98.8	Positive
205	8/13/20 10:00	3/22/20 00:00	186.02	Positive	511.06	Positive	744.48	Positive	0.58	Negative	19.1	Positive	80.4	Positive
206	7/30/20 10:35	3/15/20 00:00	909.92	Positive	7977.36	Positive	9884.18	Positive	2.96	Positive	87.2	Positive	1076	Positive
206	9/2/20 09:35	3/15/20 00:00	634.51	Positive	11549.48	Positive	10476.79	Positive	2.56	Positive	79.8	Positive	1657	Positive
207	7/13/20 14:15	3/23/20 00:00	1057.84	Positive	653.03	Positive	492.51	Positive	4.92	Positive	87.1	Positive	53.7	Positive
207	8/10/20 11:20	3/23/20 00:00	966.41	Positive	683.56	Positive	773.11	Positive	4.21	Positive	83.4	Positive	58.7	Positive
207	9/7/20 11:03	3/23/20 00:00	651.18	Positive	716.1	Positive	457.55	Positive	3.41	Positive	62	Positive	52.7	Positive
208	5/13/20 13:30	3/17/20 00:00	1048.26	Positive	2184.76	Positive	2450.16	Positive	3.86	Positive	34.2	Positive	124	Positive
208	7/14/20 16:35	3/17/20 00:00	449.78	Positive	1518.93	Positive	1082.95	Positive	1.63	Positive	28.1	Positive	160	Positive
208	8/14/20 08:21	3/17/20 00:00	316.6	Positive	1221.98	Positive	1769.01	Positive	1	Negative	18.6	Positive	166	Positive
208	9/11/20 12:22	3/17/20 00:00	134.59	Negative	876.94	Positive	807.17	Positive	0.62	Negative	12.2	Positive	166	Positive
209	7/13/20 11:55	3/16/20 00:00	327.4	Positive	644.94	Positive	673.34	Positive	1.42	Positive	22.8	Positive	103	Positive
209	8/11/20 11:20	3/16/20 00:00	198.94	Positive	547.37	Positive	1210.67	Positive	0.85	Negative	18.4	Positive	130	Positive
209	9/11/20 14:05	3/16/20 00:00	125.03	Negative	705.93	Positive	791.38	Positive	0.56	Negative	14.1	Positive	154	Positive
210	5/13/20 15:00	2/21/20 00:00	366.81	Positive	109.63	Negative	10.77	Negative	0.02	Negative	0.07	Negative	0.39	Negative
210	8/24/20 09:22	2/21/20 00:00	590.81	Positive	95.86	Negative	10.77	Negative	0.02	Negative	0.076	Negative	0.39	Negative
211	5/13/20 16:00	3/17/20 00:00	1507.98	Positive	3939.2	Positive	2889.93	Positive	4.64	Positive	72.2	Positive	260	Positive
211	7/8/20 09:15	3/17/20 00:00	510.06	Positive	2155.16	Positive	944.24	Positive	2.39	Positive	63.4	Positive	267	Positive
211	8/6/20 10:05	3/17/20 00:00	448.81	Positive	1935.99	Positive	2540.98	Positive	1.57	Positive	52.3	Positive	240	Positive
211	9/3/20 16:52	3/17/20 00:00	343.87	Positive	1909.49	Positive	1402.15	Positive	1.26	Negative	40.6	Positive	246	Positive
212	5/14/20 12:00	4/2/20 00:00	15026.63	Positive	2187.28	Positive	2457.43	Positive	4.15	Positive	43.9	Positive	188	Positive
212	7/9/20 12:15	4/2/20 00:00	8043.27	Positive	1223.33	Positive	825.36	Positive	2.1	Positive	58.7	Positive	130	Positive
212	8/6/20 13:35	4/2/20 00:00	5154.7	Positive	1035.68	Positive	1958.71	Positive	1.48	Positive	61.9	Positive	131	Positive
212	9/3/20 13:58	4/2/20 00:00	3112.53	Positive	912.11	Positive	821.99	Positive	1.09	Negative	32.9	Positive	87.4	Positive
213	7/15/20 15:55	3/29/20 00:00	1559.61	Positive	673	Positive	334.08	Positive	4.62	Positive	189	Positive	12.9	Positive
213	8/18/20 14:25	3/29/20 00:00	896.16	Positive	482.02	Positive	325.14	Positive	3.8	Positive	172	Positive	16.9	Positive
214	7/14/20 10:40	3/30/20 00:00	3061.9	Positive	2262.65	Positive	2326.07	Positive	6.12	Positive	190	Positive	104	Positive
214	8/12/20 10:10	3/30/20 00:00	2326.79	Positive	1972.35	Positive	3767.56	Positive	5.06	Positive	204	Positive	130	Positive
214	9/11/20 10:19	3/30/20 00:00	1347.62	Positive	1896.33	Positive	2368.14	Positive	4.12	Positive	177	Positive	173	Positive
215	7/14/20 15:00	3/20/20 00:00	5690.31	Positive	2796.26	Positive	1675.35	Positive	4.72	Positive	184	Positive	322	Positive
215	8/19/20 14:17	3/20/20 00:00	4277.89	Positive	2114.9	Positive	1260.69	Positive	3.99	Positive	194	Positive	262	Positive
215	9/14/20 14:26	3/20/20 00:00	2093.539193	Positive	1633.851001	Positive	1108.237051	Positive	3.14	Positive	174	Positive	317	Positive
216	8/17/20 10:08	1/19/20 00:00	489.24	Positive	1636.71	Positive	1955.89	Positive	3.36	Positive	8.25	Positive	310	Positive
216	9/16/20 14:23	1/19/20 00:00	430.45	Positive	1703.12	Positive	2245.59	Positive	3.17	Positive	9.83	Positive	370	Positive
217	5/14/20 14:30	3/27/20 00:00	1055.27	Positive	642.41	Positive	593.63	Positive	4.24	Positive	74.6	Positive	45.4	Positive
217	9/10/20 15:00	3/27/20 00:00	294.59	Positive	453.13	Positive	390.24	Positive	1.06	Negative	67.3	Positive	98.8	Positive
218	5/14/20 16:00	1/16/20 00:00	3917.56	Positive	9222.75	Positive	3266.08	Positive	5.39	Positive	124	Positive	255	Positive
218	7/8/20 14:15	1/16/20 00:00	697.6	Positive	1224.01	Positive	574.14	Positive	2.21	Positive	66.4	Positive	126	Positive
218	8/6/20 11:30	1/16/20 00:00	434.11	Positive	770.79	Positive	874.35	Positive	1.15	Negative	30.6	Positive	70.3	Positive
218	9/2/20 12:04	1/16/20 00:00	298.91	Positive	516.56	Positive	394.68	Positive	0.76	Negative	24.3	Positive	76.3	Positive
219	5/15/20 10:00	3/29/20 00:00	2172.93	Positive	2591.74	Positive	966.77	Positive	5.48	Positive	56.1	Positive	16.5	Positive
219	7/22/20 14:43	3/29/20 00:00	373.36	Positive	3654.09	Positive	3164.3	Positive	1.99	Positive	32.5	Positive	370	Positive
220	5/15/20 10:00	2/15/20 00:00	17.74	Negative	153.39	Negative	242.61	Positive	0.02	Negative	0.079	Negative	0.39	Negative
220	7/24/20 13:35	2/15/20 00:00	17.74	Negative	9.18	Negative	38.41	Positive	0.02	Negative	0.072	Negative	0.39	Negative
220	8/21/20 07:50	2/15/20 00:00	17.74	Negative	120.64	Negative	103.46	Positive	0.03	Negative	0.076	Negative	0.39	Negative
220	9/18/20 13:50	2/15/20 00:00	17.74	Negative	20.85	Negative	10.77	Negative	0.02	Negative	0.076	Negative	0.39	Negative
221	5/15/20 11:00	3/23/20 00:00	5566.57	Positive	2113.36	Positive	1056.14	Positive	6.31	Positive	73.3	Positive	62.6	Positive
221	7/29/20 10:20	3/23/20 00:00	1234.59	Positive	358.05	Positive	754.51	Positive	2.95	Positive	41	Positive	41.1	Positive
222	5/15/20 09:00	3/20/20 00:00	598.77	Positive	920.51	Positive	1102	Positive	2.61	Positive	25.6	Positive	109	Positive
222	7/15/20 16:15	3/20/20 00:00	361.39	Positive	931.86	Positive	703.06	Positive	1.14	Negative	29.6	Positive	149	Positive
222	8/14/20 09:59	3/20/20 00:00	214.95	Positive	956.13	Positive	673.72	Positive	0.69	Negative	23.7	Positive	131	Positive
222	9/23/20 09:37	3/20/20 00:00	195.29	Positive	701.06	Positive	1221.44	Positive	0.48	Negative	23.8	Positive	142	Positive
223	7/13/20 15:35	4/2/20 00:00	695.41	Positive	6666.03	Positive	5869.92	Positive	2.79	Positive	114	Positive	241	Positive
223	8/18/20 09:24	4/2/20 00:00	528.45	Positive	8360.06	Positive	8610.54	Positive	1.81	Positive	90.3	Positive	437	Positive
223	9/15/20 15:59	4/2/20 00:00	392.8	Positive	13803.71	Positive	13365.59	Positive	1.5	Positive	77.3	Positive	750	Positive
224	8/11/20 13:55	3/27/20 00:00	791.61	Positive	772.14	Positive	1230.35	Positive	2.32	Positive	67	Positive	63.9	Positive
224	9/15/20 09:03	3/27/20 00:00	461.7582889	Positive	1503.274794	Positive	1785.659838	Positive	1.34	Negative	49.7	Positive	89.2	Positive
225	7/21/20 14:35	12/23/19 00:00	853.46	Positive	298.4	Positive	482.87	Positive	2.6	Positive	85.6	Positive	35.7	Positive
225	8/25/20 14:52	12/23/19 00:00	471.08	Positive	219.47	Positive	153.52	Positive	1.52	Positive	57.6	Positive	30	Positive
226	5/15/20 14:30	4/7/20 00:00	2183.13	Positive	3582.3	Positive	3125.3	Positive	4.56	Positive	6.34	Positive	52.1	Positive
226	7/15/20 09:55	4/7/20 00:00	491.27	Positive	3955.9	Positive	2065.13	Positive	1.81	Positive	3.65	Positive	134	Positive
226	8/18/20 09:55	4/7/20 00:00	363.96	Positive	6001.03	Positive	5974.16	Positive	1.25	Negative	2.51	Positive	146	Positive
226	9/15/20 09:22	4/7/20 00:00	196.9502675	Positive	4955.820733	Positive	2814.159739	Positive	1.02	Negative	1.9	Positive	125	Positive
227	5/15/20 15:30	3/11/20 00:00	460.84	Positive	275.13	Positive	370.77	Positive	2.31	Positive	9.57	Positive	9.15	Positive
227	7/15/20 14:35	3/11/20 00:00	390.27	Positive	224.96	Positive	338.29	Positive	1.88	Positive	25.8	Positive	15.4	Positive
227	8/13/20 13:30	3/11/20 00:00	370.28	Positive	302.25	Positive	427.2	Positive	1.53	Positive	22.3	Positive	18.4	Positive
227	9/22/20 10:53	3/11/20 00:00	199.84	Positive	227.18	Positive	372.63	Positive	1.03	Negative	17.1	Positive	19.1	Positive
228	8/17/20 11:17	3/17/20 00:00	364.85	Positive	468.01	Positive	882.69	Positive	0.47	Negative	11.8	Positive	73.5	Positive
228	9/15/20 11:58	3/17/20 00:00	299.2491892	Positive	343.3275854	Positive	427.0907079	Positive	0.31	Negative	7.25	Positive	48.8	Positive
229	7/8/20 10:35	3/30/20 00:00	204.71	Positive	433.23	Positive	435.04	Positive	1.61	Positive	25.3	Positive	40.4	Positive
229	8/13/20 09:53	3/30/20 00:00	154.83	Negative	374.18	Positive	523.16	Positive	1.22	Negative	21.9	Positive	43	Positive
230	5/15/20 16:30	4/5/20 00:00	1252.64	Positive	749.8	Positive	573.66	Positive	4.71	Positive	46.6	Positive	13.2	Positive
230	7/23/20 14:53	4/5/20 00:00	308.8	Positive	255.26	Positive	531.3	Positive	1.55	Positive	44.2	Positive	10.5	Positive
230	9/3/20 10:35	4/5/20 00:00	154.28	Negative	228.71	Positive	288.29	Positive	0.7	Negative	25.8	Positive	8.35	Positive
231	8/13/20 16:33	3/22/20 00:00	121.41	Negative	52.02	Negative	251.14	Positive	0.73	Negative	3.95	Positive	5.53	Positive
231	9/17/20 16:23	3/22/20 00:00	79.21	Negative	60.32	Negative	251.65	Positive	0.43	Negative	2.42	Positive	6.41	Positive
232	5/15/20 13:30	3/24/20 00:00	3226.96	Positive	431.34	Positive	1385.65	Positive	6.18	Positive	123	Positive	4.69	Positive
232	8/20/20 12:13	3/24/20 00:00	457.56	Positive	323.74	Positive	681.67	Positive	2.84	Positive	88.3	Positive	20.7	Positive
233	7/20/20 11:35	3/21/20 00:00	427.62	Positive	464.65	Positive	645.19	Positive	2.09	Positive	48.9	Positive	51.5	Positive
233	8/20/20 11:23	3/21/20 00:00	338.76	Positive	411.45	Positive	225.85	Positive	1.4	Positive	38.3	Positive	45.9	Positive
233	9/16/20 09:20	3/21/20 00:00	189.67	Positive	171.69	Negative	310.39	Positive	0.86	Negative	23	Positive	33.1	Positive
234	5/15/20 16:00	4/1/20 00:00	1493.01	Positive	1083.63	Positive	1637.93	Positive	5.25	Positive	71.6	Positive	86.9	Positive
234	8/3/20 12:00	4/1/20 00:00	466.58	Positive	883.07	Positive	1499.46	Positive	2.05	Positive	53	Positive	115	Positive
234	9/3/20 12:32	4/1/20 00:00	235.11	Positive	1098.1	Positive	1042.99	Positive	1.29	Negative	37.8	Positive	177	Positive
235	5/18/20 11:30	3/16/20 00:00	1415.2	Positive	3888.16	Positive	3090.53	Positive	4.2	Positive	100	Positive	271	Positive
235	7/13/20 10:15	3/16/20 00:00	726.39	Positive	6866.15	Positive	4902.83	Positive	2.43	Positive	78.7	Positive	1132	Positive
235	8/17/20 15:29	3/16/20 00:00	622.86	Positive	15304.95	Positive	11077.97	Positive	1.7	Positive	50.7	Positive	2144	Positive
236	8/25/20 08:49	3/21/20 00:00	491.87	Positive	427.64	Positive	355.67	Positive	1.89	Positive	58.3	Positive	87.6	Positive
237	7/28/20 10:10	3/20/20 00:00	441.27	Positive	755.66	Positive	1186.34	Positive	1.17	Negative	19.7	Positive	111	Positive
237	8/26/20 11:31	3/20/20 00:00	319.52	Positive	644.04	Positive	479.56	Positive	0.86	Negative	14	Positive	90.6	Positive
237	9/24/20 10:39	3/20/20 00:00	246.27	Positive	622.47	Positive	1010.29	Positive	0.48	Negative	12.6	Positive	247	Positive
238	7/8/20 15:15	3/26/20 00:00	194.65	Positive	257.11	Positive	141.25	Positive	1.72	Positive	38	Positive	30.6	Positive
238	8/17/20 10:11	3/26/20 00:00	181.84	Negative	260.01	Positive	382.46	Positive	1.02	Negative	24.3	Positive	39.4	Positive
238	9/14/20 10:57	3/26/20 00:00	77.41805765	Negative	185.3628565	Negative	119.4146036	Positive	0.69	Negative	14.6	Positive	34.7	Positive
239	5/19/20 14:30	4/13/20 00:00	14411.22	Positive	18023.97	Positive	8658.84	Positive	7.89	Positive	86.9	Positive	352	Positive
239	7/17/20 09:20	4/13/20 00:00	9673.45	Positive	3724.61	Positive	2285.84	Positive	6.75	Positive	151	Positive	471	Positive
239	8/18/20 16:41	4/13/20 00:00	7159.97	Positive	2902.86	Positive	1937.16	Positive	5.64	Positive	163	Positive	415	Positive
239	9/23/20 17:00	4/13/20 00:00	6247.86	Positive	1928.44	Positive	2836.01	Positive	4.58	Positive	38.8	Positive	524	Positive
240	5/19/20 14:00	3/19/20 00:00	1546.67	Positive	9263.86	Positive	5453.18	Positive	4.62	Positive	52.4	Positive	248	Positive
240	7/16/20 09:15	3/19/20 00:00	657.74	Positive	6343.7	Positive	7393.01	Positive	2.67	Positive	57.1	Positive	579	Positive
240	9/15/20 16:09	3/19/20 00:00	245.61	Positive	5107.43	Positive	5904.97	Positive	1.18	Negative	26.1	Positive	678	Positive
241	5/19/20 15:30	3/7/20 00:00	769.23	Positive	117.31	Negative	305.71	Positive	1.65	Positive	5.9	Positive	2.54	Positive
241	7/10/20 15:35	3/7/20 00:00	516.23	Positive	114.64	Negative	321.16	Positive	0.87	Negative	8.83	Positive	4.71	Positive
241	8/7/20 15:20	3/7/20 00:00	300.32	Positive	83.44	Negative	381.59	Positive	0.68	Negative	7.16	Positive	5.59	Positive
241	9/11/20 12:28	3/7/20 00:00	232.45	Positive	60.26	Negative	237.87	Positive	0.44	Negative	7.59	Positive	7.96	Positive
242	5/20/20 11:30	3/24/20 00:00	4207.29	Positive	1415.01	Positive	982.3	Positive	5.57	Positive	139	Positive	23.5	Positive
242	7/22/20 09:55	3/24/20 00:00	1608.97	Positive	1150.42	Positive	1742.2	Positive	3.54	Positive	177	Positive	83.5	Positive
242	8/25/20 10:00	3/24/20 00:00	1000.38	Positive	1211	Positive	1042.61	Positive	2.91	Positive	157	Positive	128	Positive
242	9/18/20 09:34	3/24/20 00:00	1158.19	Positive	1410.27	Positive	2403.23	Positive	2.25	Positive	130	Positive	140	Positive
243	5/20/20 16:00	3/15/20 00:00	3361.53	Positive	5597.79	Positive	2811.09	Positive	5.29	Positive	132	Positive	154	Positive
243	7/17/20 09:15	3/15/20 00:00	1017.72	Positive	2008.96	Positive	1104.79	Positive	2.93	Positive	105	Positive	128	Positive
244	5/20/20 14:30	3/16/20 00:00	1618.28	Positive	2236.48	Positive	1812.99	Positive	3.72	Positive	80.7	Positive	145	Positive
244	7/28/20 10:00	3/16/20 00:00	753.23	Positive	1106.4	Positive	1697.34	Positive	1.89	Positive	71.8	Positive	143	Positive
244	9/22/20 10:47	3/16/20 00:00	399.03	Positive	845.34	Positive	1149.79	Positive	1	Negative	36.6	Positive	137	Positive
245	5/21/20 10:00	4/6/20 00:00	4141.12	Positive	9430.81	Positive	10506.83	Positive	6.49	Positive	85.1	Positive	249	Positive
245	7/30/20 09:40	4/6/20 00:00	2210.74	Positive	5072.92	Positive	8930.72	Positive	4.67	Positive	168	Positive	642	Positive
245	9/21/20 14:32	4/6/20 00:00	2522.11	Positive	12784.82	Positive	11319.11	Positive	3.38	Positive	148	Positive	2500	Positive
246	5/21/20 13:30	4/2/20 00:00	3912.82	Positive	1459.03	Positive	890.23	Positive	5.22	Positive	119	Positive	67	Positive
246	7/30/20 11:50	4/2/20 00:00	1226.37	Positive	672.77	Positive	893.17	Positive	2.54	Positive	96.3	Positive	66.5	Positive
246	8/26/20 09:08	4/2/20 00:00	1064.65	Positive	664.25	Positive	477.74	Positive	2	Positive	87.9	Positive	84	Positive
246	9/25/20 11:13	4/2/20 00:00	831.03	Positive	393.75	Positive	929.32	Positive	1.59	Positive	64.2	Positive	82.8	Positive
247	7/14/20 15:35	3/30/20 00:00	4376.87	Positive	3329.73	Positive	3531.74	Positive	2.17	Positive	53.9	Positive	722	Positive
247	8/11/20 11:50	3/30/20 00:00	2435.91	Positive	3110.4	Positive	5601.76	Positive	1.62	Positive	41.3	Positive	703	Positive
247	9/10/20 12:47	3/30/20 00:00	2051.09	Positive	3770.04	Positive	3947.98	Positive	1.05	Negative	27.4	Positive	705	Positive
248	7/17/20 09:10	3/27/20 00:00	183.7	Negative	173.88	Negative	176.46	Positive	1.86	Positive	21.9	Positive	10.7	Positive
248	8/18/20 09:29	3/27/20 00:00	160.42	Negative	133.59	Negative	233.04	Positive	1.28	Negative	12.7	Positive	9.46	Positive
248	9/18/20 11:16	3/27/20 00:00	100.2	Negative	76.47	Negative	195.98	Positive	1.05	Negative	9.96	Positive	12.1	Positive
249	8/20/20 14:27	3/17/20 00:00	149.18	Negative	323.39	Positive	268.27	Positive	0.84	Negative	19.1	Positive	61.1	Positive
249	9/23/20 11:15	3/17/20 00:00	130.56	Negative	426.28	Positive	688.86	Positive	0.56	Negative	12.2	Positive	60.2	Positive
250	8/6/20 09:18	6/24/20 00:00	583.06	Positive	1035.56	Positive	922.2	Positive	1.96	Positive	63.6	Positive	35.5	Positive
250	9/2/20 11:36	6/24/20 00:00	374.43	Positive	781.19	Positive	481.25	Positive	1.31	Negative	52.9	Positive	43.4	Positive
251	5/21/20 09:30	3/29/20 00:00	4075.2	Positive	3043.23	Positive	1406.63	Positive	4.59	Positive	43.1	Positive	91.4	Positive
251	7/21/20 14:37	3/29/20 00:00	1188.22	Positive	954.8	Positive	1363.92	Positive	1.69	Positive	29.5	Positive	108	Positive
251	8/24/20 10:39	3/29/20 00:00	780.22	Positive	716.22	Positive	331.67	Positive	0.85	Negative	22.8	Positive	101	Positive
251	9/22/20 11:29	3/29/20 00:00	738.27	Positive	605.98	Positive	919.48	Positive	0.57	Negative	19.5	Positive	128	Positive
252	5/21/20 09:00	4/1/20 00:00	844.88	Positive	1341.76	Positive	822.95	Positive	4.02	Positive	83.7	Positive	47.1	Positive
252	7/22/20 14:50	4/1/20 00:00	308.55	Positive	454.64	Positive	778.67	Positive	1.9	Positive	29.4	Positive	39.1	Positive
253	5/21/20 15:30	3/5/20 00:00	9849.32	Positive	2703.02	Positive	7556.59	Positive	7.12	Positive	144	Positive	38.6	Positive
253	7/16/20 09:55	3/5/20 00:00	4907.86	Positive	2737.34	Positive	3847.01	Positive	5.75	Positive	190	Positive	62.2	Positive
253	8/20/20 10:22	3/5/20 00:00	3582.08	Positive	2318.14	Positive	5013.01	Positive	5.31	Positive	212	Positive	78.6	Positive
253	9/15/20 10:31	3/5/20 00:00	2213.279596	Positive	1885.696712	Positive	3191.324038	Positive	4.79	Positive	211	Positive	79.5	Positive
254	5/22/20 09:00	3/4/20 00:00	877.74	Positive	595.19	Positive	682.53	Positive	2.82	Positive	67.1	Positive	26.5	Positive
254	7/22/20 12:00	3/4/20 00:00	436.58	Positive	303.95	Positive	811.61	Positive	1.36	Negative	58	Positive	43.6	Positive
254	8/20/20 10:59	3/4/20 00:00	257.55	Positive	431.47	Positive	420.88	Positive	0.73	Negative	30.6	Positive	35.8	Positive
254	9/18/20 09:50	3/4/20 00:00	231.35	Positive	339.58	Positive	783.33	Positive	0.52	Negative	21.5	Positive	43	Positive
255	5/22/20 11:00	3/23/20 00:00	1492.26	Positive	353.68	Positive	134.84	Positive	1.05	Negative	35.3	Positive	14.4	Positive
255	8/10/20 13:58	3/23/20 00:00	507.68	Positive	127.13	Negative	141.43	Positive	0.21	Negative	12.1	Positive	9.14	Positive
255	9/14/20 11:17	3/23/20 00:00	367.3058908	Positive	91.10674611	Negative	47.74357333	Positive	0.11	Negative	8.77	Positive	8.42	Positive
256	7/27/20 09:10	3/15/20 00:00	249.1	Positive	9.18	Negative	73.34	Positive	0.05	Negative	0.072	Negative	0.39	Negative
256	8/24/20 09:35	3/15/20 00:00	170.71	Negative	9.18	Negative	37.95	Positive	0.07	Negative	0.068	Negative	0.39	Negative
256	9/23/20 11:36	3/15/20 00:00	261.44	Positive	9.18	Negative	123.13	Positive	0.05	Negative	0.073	Negative	0.39	Negative
257	5/22/20 14:00	3/2/20 00:00	969.09	Positive	1958.34	Positive	1448.51	Positive	4.3	Positive	120	Positive	286	Positive
257	7/21/20 13:55	3/2/20 00:00	510.31	Positive	1404.5	Positive	2014.28	Positive	2.07	Positive	90	Positive	344	Positive
257	8/19/20 17:07	3/2/20 00:00	393.96	Positive	1277.98	Positive	888.42	Positive	1.62	Positive	70.2	Positive	348	Positive
257	9/22/20 14:13	3/2/20 00:00	259.5	Positive	1129.14	Positive	1760.78	Positive	1.08	Negative	46.3	Positive	239	Positive
258	5/22/20 14:00	3/18/20 00:00	907.69	Positive	732.48	Positive	590.86	Positive	2.87	Positive	83.9	Positive	107	Positive
258	8/18/20 10:33	3/18/20 00:00	361.96	Positive	742.56	Positive	929.61	Positive	0.88	Negative	41.9	Positive	118	Positive
258	9/28/20 13:57	3/18/20 00:00	288.04	Positive	554.04	Positive	783.55	Positive	0.53	Negative	21.9	Positive	93.7	Positive
259	7/21/20 09:00	4/5/20 00:00	231.44	Positive	1768.38	Positive	3332.77	Positive	0.6	Negative	3.07	Positive	320	Positive
259	8/20/20 15:34	4/5/20 00:00	128.25	Negative	979.02	Positive	953.11	Positive	0.35	Negative	2.83	Positive	309	Positive
260	5/26/20 10:00	3/25/20 00:00	559.71	Positive	4561.31	Positive	7323.07	Positive	3.28	Positive	23.3	Positive	171	Positive
260	8/7/20 09:00	3/25/20 00:00	315.89	Positive	6697.4	Positive	8038.17	Positive	1.18	Negative	23.1	Positive	244	Positive
260	9/9/20 09:14	3/25/20 00:00	141.37	Negative	5087.55	Positive	5434.48	Positive	0.63	Negative	14.1	Positive	233	Positive
261	5/26/20 11:00	4/4/20 00:00	3926.45	Positive	137.62	Negative	60.91	Positive	2.96	Positive	25.4	Positive	2	Positive
261	8/6/20 11:00	4/4/20 00:00	770.97	Positive	129.76	Negative	188.96	Positive	0.72	Negative	12.1	Positive	5.46	Positive
262	5/26/20 15:00	3/7/20 00:00	2463.61	Positive	7605.6	Positive	3615.02	Positive	4.3	Positive	65.5	Positive	671	Positive
262	7/13/20 14:40	3/7/20 00:00	1035.97	Positive	4175.81	Positive	2119.17	Positive	2.32	Positive	36.4	Positive	501	Positive
262	8/10/20 11:27	3/7/20 00:00	671.85	Positive	4131.84	Positive	4078.81	Positive	1.52	Positive	26.5	Positive	493	Positive
262	9/21/20 15:05	3/7/20 00:00	579.36	Positive	4512.46	Positive	3403.55	Positive	0.9	Negative	14.2	Positive	389	Positive
263	7/28/20 10:20	5/13/20 00:00	427.49	Positive	357.65	Positive	663.16	Positive	1.48	Positive	58.4	Positive	74.1	Positive
263	8/21/20 12:55	5/13/20 00:00	356.75	Positive	461.29	Positive	263.16	Positive	1.22	Negative	43.8	Positive	63.5	Positive
263	9/23/20 11:41	5/13/20 00:00	279.25	Positive	326.02	Positive	560.72	Positive	0.79	Negative	40.3	Positive	74.8	Positive
264	5/27/20 12:00	4/13/20 00:00	378.45	Positive	1751.42	Positive	955.25	Positive	1.89	Positive	8.21	Positive	16.2	Positive
264	7/22/20 09:40	4/13/20 00:00	232.37	Positive	978.91	Positive	1014.29	Positive	0.77	Negative	17.6	Positive	28	Positive
265	5/27/20 15:00	4/1/20 00:00	6076.78	Positive	621.3	Positive	1032.9	Positive	3.94	Positive	70.3	Positive	66.6	Positive
265	8/7/20 09:55	4/1/20 00:00	1837.54	Positive	432.79	Positive	833.96	Positive	2.05	Positive	51.9	Positive	60.5	Positive
265	9/2/20 10:31	4/1/20 00:00	1756.22	Positive	475.1	Positive	556.31	Positive	1.66	Positive	48.7	Positive	63.5	Positive
266	5/28/20 09:00	3/18/20 00:00	6324.2	Positive	4622.99	Positive	4565.52	Positive	5.93	Positive	140	Positive	230	Positive
266	7/24/20 09:45	3/18/20 00:00	1234.05	Positive	1878.97	Positive	2849.22	Positive	2.82	Positive	101	Positive	283	Positive
266	8/27/20 09:10	3/18/20 00:00	839.13	Positive	2055.6	Positive	1766.52	Positive	1.85	Positive	93.9	Positive	464	Positive
267	7/21/20 11:30	3/16/20 00:00	240.13	Positive	522.31	Positive	1215.38	Positive	0.84	Negative	16.8	Positive	69	Positive
267	8/21/20 14:33	3/16/20 00:00	133.1	Negative	405.06	Positive	663.84	Positive	0.55	Negative	12.2	Positive	77.7	Positive
267	9/17/20 12:13	3/16/20 00:00	107.7	Negative	330.36	Positive	656.52	Positive	0.44	Negative	10.1	Positive	81.8	Positive
268	5/28/20 10:00	3/17/20 00:00	1180.28	Positive	2457.46	Positive	1457.56	Positive	2.28	Positive	33.4	Positive	119	Positive
268	7/7/20 16:20	3/17/20 00:00	617.2	Positive	1810.8	Positive	1096.12	Positive	1.12	Negative	31	Positive	186	Positive
268	8/14/20 11:03	3/17/20 00:00	525.04	Positive	2173.29	Positive	3761.76	Positive	0.65	Negative	21.9	Positive	281	Positive
269	7/24/20 16:20	3/17/20 00:00	682.46	Positive	3895.14	Positive	5175.27	Positive	2.27	Positive	106	Positive	1110	Positive
269	8/25/20 15:29	3/17/20 00:00	656.21	Positive	4299.83	Positive	3365.01	Positive	1.83	Positive	105	Positive	1213	Positive
270	7/20/20 14:20	3/9/20 00:00	171.85	Negative	1393.61	Positive	1661.92	Positive	0.9	Negative	16.3	Positive	128	Positive
270	8/27/20 08:31	3/9/20 00:00	104.34	Negative	1533.22	Positive	762.64	Positive	0.4	Negative	8.03	Positive	123	Positive
271	5/28/20 13:30	3/22/20 00:00	2195.25	Positive	794.55	Positive	672.44	Positive	3.56	Positive	40	Positive	42.5	Positive
271	7/16/20 15:20	3/22/20 00:00	614.21	Positive	567.56	Positive	449.28	Positive	1.49	Positive	18	Positive	43.9	Positive
271	8/17/20 14:58	3/22/20 00:00	486.54	Positive	540.21	Positive	1108.33	Positive	0.93	Negative	13.2	Positive	45.6	Positive
271	9/16/20 10:20	3/22/20 00:00	207.83	Positive	404.28	Positive	760.28	Positive	0.52	Negative	8.25	Positive	45.4	Positive
272	5/28/20 15:00	3/19/20 00:00	950.56	Positive	3269.77	Positive	2034.28	Positive	2.62	Positive	37	Positive	145	Positive
272	7/27/20 09:40	3/19/20 00:00	420.75	Positive	1018.56	Positive	1711.15	Positive	1.33	Negative	29.9	Positive	86.2	Positive
272	8/27/20 09:29	3/19/20 00:00	418.88	Positive	1128.05	Positive	654.37	Positive	1.26	Negative	32.8	Positive	103	Positive
272	9/24/20 14:01	3/19/20 00:00	445.21	Positive	960.82	Positive	1893.25	Positive	1.16	Negative	36	Positive	127	Positive
273	7/7/20 12:00	3/18/20 00:00	1001.75	Positive	1473.61	Positive	1199.39	Positive	3.67	Positive	113	Positive	126	Positive
274	7/20/20 16:35	3/17/20 00:00	353.5	Positive	896.55	Positive	1459.83	Positive	1.03	Negative	33.7	Positive	136	Positive
274	8/21/20 14:29	3/17/20 00:00	184.37	Negative	887.34	Positive	418.59	Positive	0.61	Negative	21	Positive	131	Positive
274	9/18/20 10:24	3/17/20 00:00	284.83	Positive	1521.79	Positive	1612.26	Positive	0.66	Negative	34.3	Positive	174	Positive
275	6/4/20 11:00	2/7/20 00:00	15921.23	Positive	9984.53	Positive	9427.44	Positive	7.13	Positive	123	Positive	592	Positive
275	7/8/20 11:15	2/7/20 00:00	9714.51	Positive	3140.73	Positive	2917.44	Positive	6.11	Positive	137	Positive	595	Positive
275	8/6/20 11:00	2/7/20 00:00	7203.73	Positive	2689.01	Positive	6596.28	Positive	4.88	Positive	143	Positive	600	Positive
275	8/28/20 09:20	2/7/20 00:00	6842.77	Positive	2560.41	Positive	2435.63	Positive	4.13	Positive	135	Positive	525	Positive
275	9/24/20 11:34	2/7/20 00:00	5380.71	Positive	2133.59	Positive	5345.94	Positive	3.17	Positive	127	Positive	560	Positive
276	6/4/20 13:30	4/3/20 00:00	4793.53	Positive	2711.36	Positive	2421.75	Positive	6.16	Positive	117	Positive	155	Positive
276	7/24/20 14:50	4/3/20 00:00	1911.44	Positive	1333.54	Positive	1854.73	Positive	4.06	Positive	138	Positive	183	Positive
276	8/21/20 10:56	4/3/20 00:00	1931.53	Positive	1324.52	Positive	1080.81	Positive	3.33	Positive	100	Positive	130	Positive
276	9/24/20 11:24	4/3/20 00:00	1667.79	Positive	1209.17	Positive	1677.18	Positive	2.15	Positive	69.4	Positive	122	Positive
277	7/23/20 10:15	6/3/20 00:00	1403.56	Positive	2383.32	Positive	3667.71	Positive	4.6	Positive	203	Positive	474	Positive
277	8/24/20 11:21	6/3/20 00:00	914.91	Positive	1447.15	Positive	1196.11	Positive	3.62	Positive	189	Positive	366	Positive
278	7/14/20 09:35	3/15/20 00:00	2864.68	Positive	5197.5	Positive	5307.71	Positive	3.36	Positive	167	Positive	814	Positive
278	8/14/20 08:34	3/15/20 00:00	2793.96	Positive	9585.97	Positive	10712.55	Positive	2.66	Positive	146	Positive	1229	Positive
278	9/14/20 10:14	3/15/20 00:00	1400.200526	Positive	10931.2423	Positive	9388.736787	Positive	1.95	Positive	106	Positive	1408	Positive
279	7/14/20 14:20	4/15/20 00:00	3663.93	Positive	6146.27	Positive	4432.8	Positive	5.08	Positive	126	Positive	504	Positive
280	7/14/20 09:55	4/5/20 00:00	461.5	Positive	511.62	Positive	974.15	Positive	0.93	Negative	10.7	Positive	43	Positive
280	8/12/20 08:30	4/5/20 00:00	290.97	Positive	647.57	Positive	1517.87	Positive	0.58	Negative	7.93	Positive	87.3	Positive
280	9/7/20 16:41	4/5/20 00:00	155.45	Negative	499.68	Positive	950.15	Positive	0.37	Negative	4.43	Positive	90.3	Positive
281	8/10/20 10:00	4/13/20 00:00	7648.01	Positive	1584	Positive	4852.68	Positive	5.63	Positive	163	Positive	94.9	Positive
281	9/7/20 09:11	4/13/20 00:00	6423.93	Positive	1536.65	Positive	2917.54	Positive	4.76	Positive	168	Positive	105	Positive
282	6/8/20 14:00	3/25/20 00:00	3393.78	Positive	712.75	Positive	630.13	Positive	5.49	Positive	49.2	Positive	23	Positive
282	7/15/20 12:15	3/25/20 00:00	1333.08	Positive	591.44	Positive	466.28	Positive	3.5	Positive	41.1	Positive	37.4	Positive
282	8/7/20 14:15	3/25/20 00:00	757.76	Positive	569.32	Positive	822.33	Positive	2.57	Positive	33.8	Positive	41.3	Positive
282	9/17/20 14:31	3/25/20 00:00	372.37	Positive	439.19	Positive	684.82	Positive	1.3	Negative	21	Positive	45	Positive
283	7/10/20 15:01	4/11/20 00:00	2351.4	Positive	8278.26	Positive	7003.72	Positive	4.91	Positive	157	Positive	1131	Positive
283	8/11/20 10:16	4/11/20 00:00	1490.4	Positive	4263.48	Positive	8632.18	Positive	3.4	Positive	133	Positive	914	Positive
284	7/16/20 14:23	4/13/20 00:00	2228.02	Positive	1780.95	Positive	976.51	Positive	1.6	Positive	28	Positive	119	Positive
284	8/19/20 07:25	4/13/20 00:00	1528.12	Positive	1606.2	Positive	1786.4	Positive	0.93	Negative	16.7	Positive	98.3	Positive
284	9/23/20 11:58	4/13/20 00:00	1294.06	Positive	1061.12	Positive	1228.62	Positive	0.64	Negative	9.91	Positive	92.1	Positive
285	6/9/20 13:20	3/31/20 00:00	1675.06	Positive	2151.76	Positive	2083.87	Positive	5.05	Positive	76.3	Positive	109	Positive
285	8/18/20 14:55	3/31/20 00:00	792.41	Positive	1371.91	Positive	1497.94	Positive	2.78	Positive	49.4	Positive	106	Positive
286	6/9/20 14:30	3/10/20 00:00	2247.55	Positive	1669.54	Positive	1675.03	Positive	4.64	Positive	165	Positive	191	Positive
286	7/31/20 10:30	3/10/20 00:00	833.91	Positive	911.43	Positive	1192.36	Positive	2.39	Positive	109	Positive	168	Positive
286	9/7/20 12:12	3/10/20 00:00	341.96	Positive	726.35	Positive	547.66	Positive	1.45	Positive	60.4	Positive	170	Positive
287	8/7/20 12:20	4/1/20 00:00	1357.92	Positive	1063.67	Positive	1511.04	Positive	4.09	Positive	169	Positive	126	Positive
287	9/1/20 14:58	4/1/20 00:00	683.67	Positive	1204.7	Positive	756.74	Positive	2.98	Positive	134	Positive	148	Positive
288	7/10/20 11:00	2/21/20 00:00	376.55	Positive	946.8	Positive	748.99	Positive	2.28	Positive	54.6	Positive	83.9	Positive
288	8/7/20 11:10	2/21/20 00:00	260.95	Positive	935.14	Positive	1404.65	Positive	1.36	Negative	29	Positive	66.5	Positive
288	9/7/20 11:15	2/21/20 00:00	129.46	Negative	1114.75	Positive	796.47	Positive	0.82	Negative	19	Positive	76.5	Positive
289	6/10/20 14:30	4/6/20 00:00	5030.93	Positive	6957.15	Positive	5442.1	Positive	5.95	Positive	120	Positive	270	Positive
289	7/7/20 09:40	4/6/20 00:00	2501.92	Positive	2898.99	Positive	2069.85	Positive	5.67	Positive	137	Positive	259	Positive
290	6/11/20 14:00	3/16/20 00:00	1392.71	Positive	4122.69	Positive	2396.88	Positive	4.57	Positive	162	Positive	239	Positive
290	7/13/20 10:00	3/16/20 00:00	767.19	Positive	3927.46	Positive	2146.17	Positive	3.67	Positive	120	Positive	515	Positive
291	7/10/20 16:00	4/7/20 00:00	885.37	Positive	1110.13	Positive	887.88	Positive	2.55	Positive	104	Positive	127	Positive
291	8/18/20 16:44	4/7/20 00:00	503.98	Positive	907.69	Positive	554.22	Positive	1.85	Positive	74.7	Positive	119	Positive
291	9/21/20 10:51	4/7/20 00:00	466.57	Positive	998.72	Positive	1570.33	Positive	1.4	Positive	63.1	Positive	133	Positive
292	7/8/20 14:35	5/15/20 00:00	854.12	Positive	1965.4	Positive	933.64	Positive	3.83	Positive	133	Positive	12	Positive
292	8/21/20 11:23	5/15/20 00:00	565.43	Positive	2140.1	Positive	1021.75	Positive	2.66	Positive	122	Positive	13.2	Positive
292	9/25/20 09:11	5/15/20 00:00	535.96	Positive	3703.68	Positive	2342.62	Positive	2.01	Positive	106	Positive	11.9	Positive
293	7/16/20 11:20	4/9/20 00:00	1932.85	Positive	2176.86	Positive	2048.14	Positive	4.59	Positive	62.7	Positive	174	Positive
293	8/10/20 13:16	4/9/20 00:00	1729.88	Positive	1604.32	Positive	3147.56	Positive	4.02	Positive	56.7	Positive	226	Positive
293	9/17/20 11:13	4/9/20 00:00	1166.26	Positive	1679.56	Positive	2817.18	Positive	3.19	Positive	59.6	Positive	303	Positive
294	6/15/20 11:00	3/2/20 00:00	218.44	Positive	729.82	Positive	411.83	Positive	3.63	Positive	15.8	Positive	37.3	Positive
294	7/20/20 10:35	3/2/20 00:00	165.62	Negative	320.56	Positive	539.4	Positive	2.65	Positive	13.3	Positive	38.8	Positive
295	6/15/20 15:00	3/18/20 00:00	3938	Positive	1871.52	Positive	1525.78	Positive	5.27	Positive	156	Positive	128	Positive
295	8/3/20 15:20	3/18/20 00:00	1829.42	Positive	1300.6	Positive	1459.32	Positive	4.05	Positive	156	Positive	121	Positive
295	8/25/20 11:08	3/18/20 00:00	1532.67	Positive	816.81	Positive	515.35	Positive	3.82	Positive	175	Positive	151	Positive
296	8/25/20 12:40	3/12/20 00:00	186.29	Positive	526.33	Positive	504.01	Positive	0.36	Negative	19.1	Positive	111	Positive
297	7/7/20 15:55	4/7/20 00:00	2417.52	Positive	1793.59	Positive	2911.81	Positive	5.41	Positive	115	Positive	238	Positive
297	8/7/20 10:10	4/7/20 00:00	2576.84	Positive	2832.36	Positive	5061.87	Positive	4.96	Positive	120	Positive	402	Positive
297	9/2/20 10:54	4/7/20 00:00	1713.56	Positive	3677.91	Positive	5416.3	Positive	4.07	Positive	113	Positive	488	Positive
298	7/8/20 16:15	1/30/20 00:00	742.66	Positive	1143.07	Positive	799.57	Positive	2.1	Positive	73.4	Positive	82.2	Positive
298	8/12/20 16:24	1/30/20 00:00	680.2	Positive	1049.85	Positive	1716.6	Positive	1.3	Negative	53.1	Positive	75.7	Positive
298	9/15/20 09:34	1/30/20 00:00	331.8458384	Positive	1043.278501	Positive	916.9060145	Positive	0.87	Negative	36.7	Positive	84.6	Positive
299	7/21/20 13:30	4/10/20 00:00	919.79	Positive	574.22	Positive	1443.95	Positive	3.63	Positive	89.6	Positive	36.3	Positive
299	9/23/20 09:34	4/10/20 00:00	317.04	Positive	423.14	Positive	867.41	Positive	1.49	Positive	32.7	Positive	23.3	Positive
300	7/15/20 10:00	3/19/20 00:00	1946.65	Positive	2551.44	Positive	813.12	Positive	1.3	Negative	17.4	Positive	25	Positive
300	8/12/20 09:56	3/19/20 00:00	962.92	Positive	1694.7	Positive	1692.16	Positive	0.77	Negative	10.6	Positive	32.3	Positive
300	9/8/20 11:29	3/19/20 00:00	674.81	Positive	1429.76	Positive	859.36	Positive	0.44	Negative	7.58	Positive	29.4	Positive
301	8/18/20 15:34	2/28/20 00:00	1209.64	Positive	1306.75	Positive	842.91	Positive	3.5	Positive	191	Positive	238	Positive
301	9/23/20 15:19	2/28/20 00:00	814.48	Positive	1030.31	Positive	1628.51	Positive	2.38	Positive	159	Positive	195	Positive
302	7/13/20 11:40	3/21/20 00:00	2808.41	Positive	1078.63	Positive	1036.07	Positive	2.64	Positive	114	Positive	133	Positive
302	8/14/20 09:22	3/21/20 00:00	1381.73	Positive	1116.91	Positive	2123.52	Positive	2.27	Positive	110	Positive	175	Positive
302	9/10/20 14:06	3/21/20 00:00	880.76	Positive	1479.15	Positive	1887.65	Positive	1.68	Positive	110	Positive	224	Positive
303	7/10/20 15:35	3/24/20 00:00	956.86	Positive	1703.23	Positive	1480.92	Positive	2.58	Positive	113	Positive	409	Positive
303	8/6/20 11:16	3/24/20 00:00	631.6	Positive	1472.38	Positive	1882.68	Positive	2.02	Positive	94.3	Positive	342	Positive
303	9/1/20 09:04	3/24/20 00:00	448.74	Positive	1229.2	Positive	906.34	Positive	1.53	Positive	68.9	Positive	237	Positive
304	7/22/20 15:35	3/8/20 00:00	2360.07	Positive	1337.55	Positive	1799.2	Positive	4.58	Positive	214	Positive	125	Positive
304	8/13/20 15:51	3/8/20 00:00	1821.15	Positive	1105.02	Positive	1572.01	Positive	3.95	Positive	196	Positive	118	Positive
304	9/4/20 09:52	3/8/20 00:00	1595.18	Positive	1232.7	Positive	842.18	Positive	3.54	Positive	170	Positive	102	Positive
304	9/25/20 11:29	3/8/20 00:00	1425.1	Positive	1299.81	Positive	1577.76	Positive	3.09	Positive	179	Positive	137	Positive
305	7/10/20 15:15	2/23/20 00:00	502.18	Positive	114.52	Negative	45.59	Positive	0.03	Negative	0.079	Negative	0.39	Negative
305	8/7/20 16:30	2/23/20 00:00	357.13	Positive	20.73	Negative	334.25	Positive	0.02	Negative	0.077	Negative	0.39	Negative
305	9/4/20 17:02	2/23/20 00:00	258.53	Positive	9.18	Negative	96.58	Positive	0.03	Negative	0.083	Negative	0.39	Negative
306	7/16/20 14:14	1/14/20 00:00	17.74	Negative	327.09	Positive	10.77	Negative	0.05	Negative	0.072	Negative	0.39	Negative
306	8/14/20 10:29	1/14/20 00:00	17.74	Negative	21.85	Negative	23.1	Positive	0.04	Negative	0.063	Negative	0.39	Negative
307	7/27/20 09:00	3/20/20 00:00	971.9	Positive	728.41	Positive	1269.2	Positive	3.21	Positive	87.6	Positive	105	Positive
307	8/20/20 11:21	3/20/20 00:00	690.5	Positive	852.21	Positive	565.05	Positive	2.46	Positive	68.1	Positive	107	Positive
307	9/17/20 09:44	3/20/20 00:00	549.45	Positive	665.86	Positive	1340.62	Positive	2.09	Positive	58.2	Positive	140	Positive
308	7/17/20 14:15	4/5/20 00:00	363.16	Positive	933.09	Positive	1215.01	Positive	1.29	Negative	30.7	Positive	159	Positive
308	8/17/20 09:00	4/5/20 00:00	252.91	Positive	651.13	Positive	845.36	Positive	0.87	Negative	21.3	Positive	123	Positive
308	9/11/20 08:52	4/5/20 00:00	155.21	Negative	474.92	Positive	394.94	Positive	0.52	Negative	16.6	Positive	103	Positive
309	7/20/20 14:35	3/2/20 00:00	947.16	Positive	896.01	Positive	1671.72	Positive	2.85	Positive	124	Positive	145	Positive
309	8/14/20 10:53	3/2/20 00:00	648.31	Positive	1029.51	Positive	768.1	Positive	2.45	Positive	120	Positive	148	Positive
309	9/24/20 10:32	3/2/20 00:00	506.78	Positive	604.64	Positive	1041.26	Positive	1.57	Positive	79.6	Positive	131	Positive
310	7/27/20 09:35	3/16/20 00:00	1173.65	Positive	1764.89	Positive	3020.11	Positive	3.64	Positive	151	Positive	292	Positive
310	8/24/20 08:59	3/16/20 00:00	631.81	Positive	1405.02	Positive	1140.69	Positive	2.76	Positive	92.2	Positive	200	Positive
310	9/22/20 16:16	3/16/20 00:00	509.64	Positive	1521.54	Positive	2212.37	Positive	2.35	Positive	88.8	Positive	316	Positive
311	8/18/20 14:00	5/13/20 00:00	123.78	Negative	414.66	Positive	271.11	Positive	0.45	Negative	15.9	Positive	75.2	Positive
312	7/16/20 14:20	4/10/20 00:00	7533.14	Positive	3335.12	Positive	1976.23	Positive	6.91	Positive	133	Positive	564	Positive
312	8/20/20 09:37	4/10/20 00:00	5272.67	Positive	2849.31	Positive	1781.61	Positive	6.14	Positive	156	Positive	693	Positive
312	9/14/20 09:11	4/10/20 00:00	2385.228319	Positive	2289.051874	Positive	1387.501369	Positive	5.02	Positive	156	Positive	559	Positive
313	7/23/20 15:23	3/18/20 00:00	760.7	Positive	303.69	Positive	578.83	Positive	1.56	Positive	13.2	Positive	19.3	Positive
313	8/17/20 07:10	3/18/20 00:00	709.82	Positive	284.83	Positive	531.98	Positive	1.16	Negative	12.9	Positive	29.2	Positive
314	7/28/20 09:55	3/18/20 00:00	8516.44	Positive	1622.41	Positive	2640.74	Positive	1.52	Positive	31.4	Positive	400	Positive
314	8/25/20 09:24	3/18/20 00:00	7191	Positive	1927.97	Positive	1180.83	Positive	1.35	Negative	22.4	Positive	489	Positive
315	7/27/20 12:15	3/8/20 00:00	2699.44	Positive	2178.5	Positive	3633.24	Positive	5.26	Positive	137	Positive	225	Positive
315	8/25/20 11:53	3/8/20 00:00	2080.17	Positive	2767.27	Positive	1619.55	Positive	4.51	Positive	110	Positive	220	Positive
315	9/22/20 13:41	3/8/20 00:00	847.12	Positive	1701.61	Positive	2254.95	Positive	3.34	Positive	61.3	Positive	170	Positive
316	7/24/20 10:11	4/19/20 00:00	522.94	Positive	573.96	Positive	1080.36	Positive	1	Negative	14.8	Positive	60.9	Positive
316	9/25/20 10:10	4/19/20 00:00	391.33	Positive	691.53	Positive	1542.94	Positive	0.62	Negative	13.5	Positive	104	Positive
317	8/3/20 12:40	5/20/20 00:00	949.38	Positive	526	Positive	1014.53	Positive	1.49	Positive	62.9	Positive	71.5	Positive
317	9/16/20 10:08	5/20/20 00:00	542.21	Positive	478.71	Positive	711.85	Positive	0.83	Negative	40	Positive	73	Positive
318	7/24/20 14:40	2/25/20 00:00	2280.02	Positive	1348.14	Positive	2326.1	Positive	4.98	Positive	198	Positive	144	Positive
318	8/20/20 11:49	2/25/20 00:00	1977.8	Positive	1231.36	Positive	1578.49	Positive	4.02	Positive	198	Positive	192	Positive
319	7/27/20 10:30	3/24/20 00:00	166.88	Negative	276.73	Positive	707.58	Positive	0.49	Negative	3.96	Positive	53.9	Positive
319	8/20/20 15:56	3/24/20 00:00	103.81	Negative	246.55	Positive	309.34	Positive	0.4	Negative	3.12	Positive	54.9	Positive
320	7/24/20 13:40	3/14/20 00:00	1033.24	Positive	1949.37	Positive	2657.19	Positive	3.44	Positive	67	Positive	236	Positive
320	9/2/20 16:49	3/14/20 00:00	779.02	Positive	2824.45	Positive	2111.91	Positive	2.74	Positive	55.1	Positive	383	Positive
321	7/21/20 14:18	3/26/20 00:00	486.4	Positive	260.41	Positive	1067.73	Positive	1.19	Negative	22.7	Positive	15.2	Positive
321	8/26/20 13:51	3/26/20 00:00	326.22	Positive	329.55	Positive	532.68	Positive	0.6	Negative	19.5	Positive	19.1	Positive
322	7/30/20 15:35	2/14/20 00:00	1520.77	Positive	2091.98	Positive	2186.47	Positive	3.29	Positive	150	Positive	346	Positive
322	8/26/20 17:27	2/14/20 00:00	930.05	Positive	2084.93	Positive	944.91	Positive	2.53	Positive	128	Positive	352	Positive
322	9/18/20 16:46	2/14/20 00:00	877.95	Positive	1771.88	Positive	2043.03	Positive	2.05	Positive	104	Positive	364	Positive
323	7/28/20 00:00	3/10/20 00:00	784.81	Positive	395.75	Positive	1280.63	Positive	2.88	Positive	78	Positive	62.7	Positive
323	8/24/20 16:33	3/10/20 00:00	751.95	Positive	409.46	Positive	639.11	Positive	2.34	Positive	52.6	Positive	48.4	Positive
324	7/7/20 10:55	4/13/20 00:00	286.78	Positive	2680.32	Positive	1121.69	Positive	1.71	Positive	12.3	Positive	298	Positive
324	8/10/20 09:15	4/13/20 00:00	269.33	Positive	3721.55	Positive	3810.8	Positive	1.02	Negative	10.8	Positive	466	Positive
324	9/10/20 09:30	4/13/20 00:00	179.78	Negative	7831.11	Positive	4772.89	Positive	0.7	Negative	9.58	Positive	782	Positive
325	8/5/20 11:10	3/12/20 00:00	813.18	Positive	976.56	Positive	1477.36	Positive	2.66	Positive	149	Positive	151	Positive
325	8/24/20 14:30	3/12/20 00:00	500.53	Positive	565.95	Positive	534.23	Positive	2.37	Positive	130	Positive	137	Positive
325	9/14/20 11:58	3/12/20 00:00	454.3155951	Positive	677.1770219	Positive	551.0894169	Positive	1.85	Positive	99.8	Positive	116	Positive
326	8/6/20 14:35	2/28/20 00:00	3948.91	Positive	1740.76	Positive	1709.2	Positive	5.97	Positive	186	Positive	346	Positive
326	9/3/20 10:06	2/28/20 00:00	2204.31	Positive	1440.69	Positive	921.03	Positive	4.68	Positive	215	Positive	238	Positive
327	7/23/20 09:10	3/18/20 00:00	1109.12	Positive	1527.16	Positive	3347.97	Positive	3.68	Positive	121	Positive	57.9	Positive
327	9/15/20 16:49	3/18/20 00:00	514.19	Positive	1449.63	Positive	2703.41	Positive	3	Positive	75.8	Positive	73.9	Positive
328	7/20/20 15:30	3/24/20 00:00	921.09	Positive	369.4	Positive	790.66	Positive	3.45	Positive	104	Positive	17.8	Positive
328	9/23/20 14:14	3/24/20 00:00	452.11	Positive	258.79	Positive	742.44	Positive	2.01	Positive	62.3	Positive	23.2	Positive
329	7/24/20 14:55	3/15/20 00:00	139.05	Negative	290.87	Positive	393.98	Positive	0.19	Negative	9.28	Positive	54.5	Positive
329	9/7/20 12:20	3/15/20 00:00	95.56	Negative	253.8	Positive	209.81	Positive	0.1	Negative	5.02	Positive	46.5	Positive
